# Supplementary material for: 2-Fluoro-5-(4-fluoro­phen­yl)pyridine
Source: Acta Crystallogr Sect E Struct Rep Online. 2012 Jun 13;68(Pt 7):o2070. doi: 10.1107/S1600536812025160 (PMC3393334; doi:10.1107/S1600536812025160)
Supplement: Supplementary file 1 [file e-68-o2070-sup1.cif]

##############################################################################
#                                                                            #
# This CIF contains the data in a paper accepted for publication in          #
# Acta Crystallographica Section E. It conforms to the requirements of       #
# Notes for Authors for Acta Crystallographica Section E, and has been       #
# peer reviewed under the auspices of the IUCr Commission on Journals.       #
#                                                                            #
# Full details of the Crystallographic Information File format               #
# are given in the paper "The Crystallographic Information File (CIF):       #
# a New Standard Archive File for Crystallography" by S. R. Hall, F. H.      #
# Allen and I. D. Brown [Acta Cryst. (1991), A47, 655-685].                  #
#                                                                            #
# The current version of the core CIF dictionary is obtainable from          #
# ftp://ftp.iucr.org/pub/cif_core.dic.                                       #
#                                                                            #
# Software is freely available for graphical display of the structure(s)     #
# in this CIF. For information consult the CIF software page                 #
# http://www.iucr.org/resources/cif/software.                                #
#                                                                            #
# This file may be used for bona fide research purposes within the           #
# scientific community so long as proper attribution is given to the journal # 
# article from which it was obtained.                                        #
#                                                                            #
##############################################################################
data_global
_audit_creation_method     ?
_journal_date_recd_electronic     2012-05-31
_journal_date_accepted     2012-06-02
_journal_name_full     'Acta Crystallographica, Section E'
_journal_year     2012
_journal_volume     68
_journal_issue      7
_journal_page_first     o2070
_journal_page_last     o2070
_journal_paper_category     QO
_journal_paper_doi     10.1107/S1600536812025160
_journal_coeditor_code     HB6833
_publ_contact_author
;
Muhammad Nawaz Tahir
University of Sargodha
Department of Physics
Sargodha
Pakistan
;
_publ_contact_author_email     'dmntahir_uos@yahoo.com'
_publ_contact_author_fax     '0092 48 32 22 121'
_publ_contact_author_phone     '0092 48 92 30 914'
_publ_section_title
;
2-Fluoro-5-(4-fluorophenyl)pyridine
;
loop_
    _publ_author_name
    _publ_author_address
    'Fazal Elahi'
;
Department of Chemistry
Gomal University
Dera Ismail Khan
K.P.K
Pakistan
;
    'Muhammad Adeel'
;
Department of Chemistry
Gomal University
Dera Ismail Khan
K.P.K
Pakistan
;
    'Tahir, M. Nawaz'
;
University of Sargodha
Department of Physics
Sargodha
Pakistan
;
    'Langer, Peter'
;
Universit\"at Rostock
Institut f\"ur Chemie
Abteilung f\"ur Organische Chemie
Albert-Einstein-Strasse 3a
18059 Rostock Department of Chemistry
Germany
;
    'Saeed Ahmad'
;
Department of Chemistry
Gomal University
Dera Ismail Khan
K.P.K
Pakistan
;
data_I
_audit_creation_method     SHELXL-97
_chemical_name_systematic
;
2-Fluoro-5-(4-fluorophenyl)pyridine
;
_chemical_name_common     ?
_chemical_formula_moiety     'C11 H7 F2 N'
_chemical_formula_sum     'C11 H7 F2 N'
_chemical_formula_iupac     'C11 H7 F2 N'
_chemical_formula_weight     191.18
_symmetry_cell_setting     orthorhombic
_symmetry_space_group_name_H-M     'P c a 21'
_symmetry_space_group_name_Hall     'P 2c -2ac'
loop_
    _symmetry_equiv_pos_site_id
    _symmetry_equiv_pos_as_xyz
    1 x,y,z
    2 -x,-y,1/2+z
    3 1/2-x,y,1/2+z
    4 1/2+x,-y,z
_cell_length_a     20.365(2)
_cell_length_b     3.8303(3)
_cell_length_c     11.4835(14)
_cell_angle_alpha     90
_cell_angle_beta     90
_cell_angle_gamma     90
_cell_volume     895.74(16)
_cell_formula_units_Z     4
_cell_measurement_reflns_used     1162
_cell_measurement_theta_min     2.00
_cell_measurement_theta_max     25.25
_cell_measurement_temperature     296(2)
_exptl_crystal_description     rod
_exptl_crystal_colour     colorless
_exptl_crystal_size_max     0.26
_exptl_crystal_size_mid     0.20
_exptl_crystal_size_min     0.18
_exptl_crystal_density_diffrn     1.418
_exptl_crystal_density_meas     ?
_exptl_crystal_density_method     'not measured'
_exptl_crystal_F_000     392
_exptl_absorpt_coefficient_mu     0.113
_exptl_absorpt_correction_type     multi-scan
_exptl_absorpt_process_details     '(SADABS; Bruker, 2005)'
_exptl_absorpt_correction_T_min     0.932
_exptl_absorpt_correction_T_max     0.950
_exptl_special_details
;
;
_diffrn_ambient_temperature     296(2)
_diffrn_radiation_type     MoK\a
_diffrn_radiation_wavelength     0.71073
_diffrn_radiation_source     'fine-focus sealed tube'
_diffrn_radiation_monochromator     graphite
_diffrn_measurement_device_type     'Bruker Kappa APEXII CCD'
_diffrn_measurement_method     \w
_diffrn_detector_area_resol_mean     8.10
_diffrn_reflns_number     3601
_diffrn_reflns_av_R_equivalents     0.0203
_diffrn_reflns_av_sigmaI/netI     0.0273
_diffrn_reflns_theta_min     2.00
_diffrn_reflns_theta_max     25.50
_diffrn_reflns_theta_full     25.50
_diffrn_measured_fraction_theta_max     0.994
_diffrn_measured_fraction_theta_full     0.994
_diffrn_reflns_limit_h_min     -21
_diffrn_reflns_limit_h_max     24
_diffrn_reflns_limit_k_min     -2
_diffrn_reflns_limit_k_max     4
_diffrn_reflns_limit_l_min     -13
_diffrn_reflns_limit_l_max     13
_diffrn_standards_number     0
_diffrn_standards_interval_count     ?
_diffrn_standards_interval_time     ?
_diffrn_standards_decay_%     ?
_refine_special_details
;
Refinement of <i>F</i>^2^ against ALL reflections. The weighted <i>R</i>-factor
<i>wR</i> and goodness of fit <i>S</i> are based on <i>F</i>^2^, conventional
<i>R</i>-factors <i>R</i> are based on <i>F</i>, with <i>F</i> set to zero for
negative <i>F</i>^2^. The threshold expression of <i>F</i>^2^ >
\s(<i>F</i>^2^) is used only for calculating <i>R</i>-factors(gt) <i>etc</i>.
and is not relevant to the choice of reflections for refinement.
<i>R</i>-factors based on <i>F</i>^2^ are statistically about twice as large
as those based on <i>F</i>, and <i>R</i>- factors based on ALL data will be
even larger.
;
_reflns_number_total     1489
_reflns_number_gt     1162
_reflns_threshold_expression     I>2\s(I)
_refine_ls_structure_factor_coef     Fsqd
_refine_ls_matrix_type     full
_refine_ls_R_factor_all     0.0468
_refine_ls_R_factor_gt     0.0299
_refine_ls_wR_factor_gt     0.0641
_refine_ls_wR_factor_ref     0.0724
_refine_ls_goodness_of_fit_ref     1.030
_refine_ls_restrained_S_all     1.029
_refine_ls_number_reflns     1489
_refine_ls_number_parameters     128
_refine_ls_number_restraints     1
_refine_ls_hydrogen_treatment     constr
_refine_ls_weighting_scheme     calc
_refine_ls_weighting_details
                 'calc w=1/[\s^2^(Fo^2^)+(0.0344P)^2^] where P=(Fo^2^+2Fc^2^)/3'
_atom_sites_solution_hydrogens     geom
_atom_sites_solution_primary     direct
_atom_sites_solution_secondary     difmap
_refine_ls_shift/su_max     0.000
_refine_ls_shift/su_mean     0.000
_refine_diff_density_max     0.105
_refine_diff_density_min     -0.086
_refine_ls_abs_structure_details     none
loop_
    _atom_type_symbol
    _atom_type_description
    _atom_type_scat_dispersion_real
    _atom_type_scat_dispersion_imag
    _atom_type_scat_source
    'C' 'C' 0.0033 0.0016
                         'International Tables Vol C Tables 4.2.6.8 and 6.1.1.4'
    'H' 'H' 0.0000 0.0000
                         'International Tables Vol C Tables 4.2.6.8 and 6.1.1.4'
    'N' 'N' 0.0061 0.0033
                         'International Tables Vol C Tables 4.2.6.8 and 6.1.1.4'
    'F' 'F' 0.0171 0.0103
                         'International Tables Vol C Tables 4.2.6.8 and 6.1.1.4'
_computing_data_collection     'APEX2 (Bruker, 2007)'
_computing_cell_refinement     'SAINT (Bruker, 2007)'
_computing_data_reduction     'SAINT (Bruker, 2007)'
_computing_structure_solution     'SHELXS97 (Sheldrick, 2008)'
_computing_structure_refinement     'SHELXL97 (Sheldrick, 2008)'
_computing_molecular_graphics
                  'ORTEP-3 for Windows (Farrugia, 1997) and PLATON (Spek, 2009)'
_computing_publication_material
;
WinGX (Farrugia, 1999) and PLATON (Spek, 2009)
;
loop_
    _atom_site_type_symbol
    _atom_site_label
    _atom_site_fract_x
    _atom_site_fract_y
    _atom_site_fract_z
    _atom_site_U_iso_or_equiv
    _atom_site_thermal_displace_type
    _atom_site_calc_flag
    _atom_site_refinement_flags
    _atom_site_occupancy
    _atom_site_disorder_assembly
    _atom_site_disorder_group
    F F1 0.16885(7) -0.0787(5) 0.32200(16) 0.1219(8) Uani . . 1.000 . -16
    F F2 0.60621(6) 0.4445(4) 0.58901(13) 0.0984(6) Uani . . 1.000 . -16
    N N1 0.50519(9) 0.2455(5) 0.62465(14) 0.0695(7) Uani . . 1.000 . -16
    C C1 0.35628(9) 0.1391(5) 0.43374(16) 0.0497(7) Uani . . 1.000 . -16
    C C2 0.30232(10) 0.2088(6) 0.50519(18) 0.0635(9) Uani . . 1.000 . -16
    C C3 0.23904(11) 0.1346(7) 0.4674(2) 0.0767(10) Uani . . 1.000 . -16
    C C4 0.23116(11) -0.0048(7) 0.3597(2) 0.0785(11) Uani . . 1.000 . -16
    C C5 0.28211(11) -0.0803(6) 0.28686(19) 0.0713(9) Uani . . 1.000 . -16
    C C6 0.34494(10) -0.0045(5) 0.32527(18) 0.0586(8) Uani . . 1.000 . -16
    C C7 0.42374(9) 0.2219(5) 0.47208(15) 0.0468(7) Uani . . 1.000 . -16
    C C8 0.47047(9) 0.3501(6) 0.39465(17) 0.0560(8) Uani . . 1.000 . -16
    C C9 0.53273(10) 0.4268(5) 0.43285(19) 0.0609(8) Uani . . 1.000 . -16
    C C10 0.54517(11) 0.3685(6) 0.54736(19) 0.0636(9) Uani . . 1.000 . -16
    C C11 0.44444(10) 0.1735(5) 0.58562(18) 0.0603(8) Uani . . 1.000 . -16
    H H2 0.30881 0.30545 0.57858 0.0761 Uiso . . 1.000 . -16
    H H3 0.20297 0.17943 0.51471 0.0918 Uiso . . 1.000 . -16
    H H5 0.27490 -0.17911 0.21400 0.0855 Uiso . . 1.000 . -16
    H H6 0.38044 -0.05144 0.27678 0.0703 Uiso . . 1.000 . -16
    H H8 0.45950 0.38384 0.31684 0.0672 Uiso . . 1.000 . -16
    H H9 0.56470 0.51406 0.38289 0.0731 Uiso . . 1.000 . -16
    H H11 0.41423 0.08497 0.63868 0.0723 Uiso . . 1.000 . -16
loop_
    _atom_site_aniso_label
    _atom_site_aniso_U_11
    _atom_site_aniso_U_22
    _atom_site_aniso_U_33
    _atom_site_aniso_U_12
    _atom_site_aniso_U_13
    _atom_site_aniso_U_23
    F1 0.0663(9) 0.1613(16) 0.1380(14) -0.0246(9) -0.0268(10) 0.0455(14)
    F2 0.0764(9) 0.1291(14) 0.0898(10) -0.0286(8) -0.0211(9) 0.0164(9)
    N1 0.0759(13) 0.0821(15) 0.0506(10) -0.0147(10) -0.0079(10) 0.0035(9)
    C1 0.0565(12) 0.0413(12) 0.0512(11) 0.0046(9) 0.0032(9) 0.0085(9)
    C2 0.0662(15) 0.0613(17) 0.0629(13) 0.0067(11) 0.0106(11) 0.0089(10)
    C3 0.0576(15) 0.086(2) 0.0864(18) 0.0097(12) 0.0101(13) 0.0230(16)
    C4 0.0586(16) 0.082(2) 0.095(2) -0.0085(11) -0.0191(14) 0.0332(15)
    C5 0.0751(16) 0.0737(18) 0.0650(14) -0.0054(12) -0.0149(12) 0.0147(12)
    C6 0.0617(13) 0.0589(15) 0.0551(12) 0.0015(10) -0.0007(10) 0.0079(10)
    C7 0.0552(12) 0.0393(12) 0.0459(10) 0.0062(8) 0.0027(9) 0.0011(8)
    C8 0.0600(14) 0.0609(14) 0.0471(11) 0.0077(10) 0.0020(10) 0.0078(9)
    C9 0.0595(14) 0.0634(16) 0.0599(14) -0.0003(10) 0.0094(10) 0.0089(10)
    C10 0.0596(15) 0.0635(16) 0.0678(14) -0.0058(10) -0.0088(11) 0.0024(12)
    C11 0.0667(14) 0.0627(15) 0.0514(12) -0.0080(10) 0.0065(10) 0.0050(10)
_geom_special_details
;
Bond distances, angles <i>etc</i>. have been calculated using the rounded
fractional coordinates. All su's are estimated from the variances of the
(full) variance-covariance matrix. The cell e.s.d.'s are taken into account in
the estimation of distances, angles and torsion angles
;
loop_
    _geom_bond_atom_site_label_1
    _geom_bond_atom_site_label_2
    _geom_bond_site_symmetry_1
    _geom_bond_site_symmetry_2
    _geom_bond_distance
    _geom_bond_publ_flag
    F1 C4 . . 1.370(3) no
    F2 C10 . . 1.363(3) no
    N1 C10 . . 1.293(3) no
    N1 C11 . . 1.344(3) no
    C1 C2 . . 1.397(3) no
    C1 C6 . . 1.381(3) no
    C1 C7 . . 1.477(3) no
    C2 C3 . . 1.389(3) no
    C3 C4 . . 1.357(3) no
    C4 C5 . . 1.364(3) no
    C5 C6 . . 1.384(3) no
    C7 C8 . . 1.392(3) no
    C7 C11 . . 1.383(3) no
    C8 C9 . . 1.374(3) no
    C9 C10 . . 1.358(3) no
    C2 H2 . . 0.9300 no
    C3 H3 . . 0.9300 no
    C5 H5 . . 0.9300 no
    C6 H6 . . 0.9300 no
    C8 H8 . . 0.9300 no
    C9 H9 . . 0.9300 no
    C11 H11 . . 0.9300 no
loop_
    _geom_angle_atom_site_label_1
    _geom_angle_atom_site_label_2
    _geom_angle_atom_site_label_3
    _geom_angle_site_symmetry_1
    _geom_angle_site_symmetry_2
    _geom_angle_site_symmetry_3
    _geom_angle
    _geom_angle_publ_flag
    C10 N1 C11 . . . 115.17(18) no
    C2 C1 C6 . . . 118.31(18) no
    C2 C1 C7 . . . 121.03(17) no
    C6 C1 C7 . . . 120.66(17) no
    C1 C2 C3 . . . 120.47(19) no
    C2 C3 C4 . . . 118.4(2) no
    F1 C4 C3 . . . 118.6(2) no
    F1 C4 C5 . . . 117.8(2) no
    C3 C4 C5 . . . 123.6(2) no
    C4 C5 C6 . . . 117.6(2) no
    C1 C6 C5 . . . 121.70(19) no
    C1 C7 C8 . . . 121.42(16) no
    C1 C7 C11 . . . 122.40(17) no
    C8 C7 C11 . . . 116.18(17) no
    C7 C8 C9 . . . 120.17(18) no
    C8 C9 C10 . . . 116.52(19) no
    F2 C10 N1 . . . 114.27(19) no
    F2 C10 C9 . . . 118.35(19) no
    N1 C10 C9 . . . 127.4(2) no
    N1 C11 C7 . . . 124.57(18) no
    C1 C2 H2 . . . 120.00 no
    C3 C2 H2 . . . 120.00 no
    C2 C3 H3 . . . 121.00 no
    C4 C3 H3 . . . 121.00 no
    C4 C5 H5 . . . 121.00 no
    C6 C5 H5 . . . 121.00 no
    C1 C6 H6 . . . 119.00 no
    C5 C6 H6 . . . 119.00 no
    C7 C8 H8 . . . 120.00 no
    C9 C8 H8 . . . 120.00 no
    C8 C9 H9 . . . 122.00 no
    C10 C9 H9 . . . 122.00 no
    N1 C11 H11 . . . 118.00 no
    C7 C11 H11 . . . 118.00 no
loop_
    _geom_torsion_atom_site_label_1
    _geom_torsion_atom_site_label_2
    _geom_torsion_atom_site_label_3
    _geom_torsion_atom_site_label_4
    _geom_torsion_site_symmetry_1
    _geom_torsion_site_symmetry_2
    _geom_torsion_site_symmetry_3
    _geom_torsion_site_symmetry_4
    _geom_torsion
    _geom_torsion_publ_flag
    C11 N1 C10 F2 . . . . 179.11(18) no
    C11 N1 C10 C9 . . . . -1.0(3) no
    C10 N1 C11 C7 . . . . 0.1(3) no
    C6 C1 C2 C3 . . . . 0.0(3) no
    C7 C1 C2 C3 . . . . 179.0(2) no
    C2 C1 C6 C5 . . . . -0.2(3) no
    C7 C1 C6 C5 . . . . -179.19(19) no
    C2 C1 C7 C8 . . . . -142.1(2) no
    C2 C1 C7 C11 . . . . 38.7(3) no
    C6 C1 C7 C8 . . . . 36.9(3) no
    C6 C1 C7 C11 . . . . -142.3(2) no
    C1 C2 C3 C4 . . . . -0.3(4) no
    C2 C3 C4 F1 . . . . 180.0(2) no
    C2 C3 C4 C5 . . . . 0.8(4) no
    F1 C4 C5 C6 . . . . 179.9(2) no
    C3 C4 C5 C6 . . . . -1.0(4) no
    C4 C5 C6 C1 . . . . 0.7(3) no
    C1 C7 C8 C9 . . . . 179.62(19) no
    C11 C7 C8 C9 . . . . -1.1(3) no
    C1 C7 C11 N1 . . . . -179.87(18) no
    C8 C7 C11 N1 . . . . 0.9(3) no
    C7 C8 C9 C10 . . . . 0.4(3) no
    C8 C9 C10 F2 . . . . -179.37(19) no
    C8 C9 C10 N1 . . . . 0.7(3) no
_iucr_refine_instructions_details
;
TITL FE_010 in Pca2(1)
CELL 0.71073 20.3646 3.8303 11.4835 90.000 90.000 90.000
ZERR 4.00 0.0023 0.0003 0.0014 0.000 0.000 0.000
LATT -1
SYMM -x, -y, z+1/2
SYMM -x+1/2, y, z+1/2
SYMM x+1/2, -y, z
SFAC C  H  N    F
UNIT 44  28  4   8
L.S. 20
omit -3 51
ACTA
BOND $H
HTAB
CONF
LIST 4
FMAP 2
PLAN 10
TEMP 23.000
MPLA 7 C1 C2 C3 C4 C5 C6 F1
MPLA 7 C7 C8 C9 C10 C11 N1 F2
WGHT    0.034100    0.004900
EXTI    0.010180
FVAR       0.33513
F1    4    0.168855   -0.078664    0.322004    11.00000    0.06627    0.16128 =
         0.13798    0.04548   -0.02683   -0.02462
F2    4    0.606211    0.444466    0.589008    11.00000    0.07643    0.12913 =
         0.08981    0.01641   -0.02111   -0.02857
N1    3    0.505190    0.245474    0.624649    11.00000    0.07593    0.08208 =
         0.05061    0.00347   -0.00787   -0.01471
C1    1    0.356278    0.139143    0.433744    11.00000    0.05650    0.04131 =
         0.05118    0.00845    0.00322    0.00457
C2    1    0.302321    0.208768    0.505190    11.00000    0.06616    0.06132 =
         0.06287    0.00891    0.01057    0.00674
AFIX  43
H2    2    0.308806    0.305449    0.578583    11.00000   -1.20000
AFIX   0
C3    1    0.239043    0.134578    0.467360    11.00000    0.05755    0.08557 =
         0.08641    0.02302    0.01008    0.00974
AFIX  43
H3    2    0.202966    0.179427    0.514706    11.00000   -1.20000
AFIX   0
C4    1    0.231164   -0.004836    0.359711    11.00000    0.05857    0.08173 =
         0.09468    0.03321   -0.01909   -0.00854
C5    1    0.282109   -0.080282    0.286859    11.00000    0.07512    0.07371 =
         0.06496    0.01470   -0.01490   -0.00535
AFIX  43
H5    2    0.274897   -0.179109    0.214000    11.00000   -1.20000
AFIX   0
C6    1    0.344942   -0.004465    0.325267    11.00000    0.06168    0.05888 =
         0.05509    0.00787   -0.00071    0.00148
AFIX  43
H6    2    0.380437   -0.051436    0.276780    11.00000   -1.20000
AFIX   0
C7    1    0.423743    0.221943    0.472077    11.00000    0.05522    0.03934 =
         0.04592    0.00109    0.00268    0.00618
C8    1    0.470466    0.350066    0.394646    11.00000    0.06003    0.06093 =
         0.04709    0.00778    0.00202    0.00765
AFIX  43
H8    2    0.459503    0.383836    0.316839    11.00000   -1.20000
AFIX   0
C9    1    0.532730    0.426764    0.432853    11.00000    0.05948    0.06340 =
         0.05991    0.00888    0.00940   -0.00032
AFIX  43
H9    2    0.564699    0.514064    0.382886    11.00000   -1.20000
AFIX   0
C10   1    0.545172    0.368494    0.547357    11.00000    0.05956    0.06352 =
         0.06782    0.00235   -0.00875   -0.00582
C11   1    0.444443    0.173509    0.585616    11.00000    0.06669    0.06273 =
         0.05137    0.00495    0.00649   -0.00801
AFIX  43
H11   2    0.414231    0.084967    0.638682    11.00000   -1.20000
HKLF 4 1 1 0 0 0 1 0 0 0 1
REM  FE_010 in Pca2(1)
REM R1 =  0.0299 for   1162 Fo > 4sig(Fo)  and  0.0468 for all   1489 data
REM    128 parameters refined using      1 restraints
END
WGHT      0.0341      0.0049
REM Highest difference peak  0.105,  deepest hole -0.086,  1-sigma level  0.023
Q1    1   0.4246  0.3217  0.5209  11.00000  0.05    0.11
Q2    1   0.3405  0.2404  0.4305  11.00000  0.05    0.09
Q3    1   0.3778  0.2640  0.4440  11.00000  0.05    0.09
Q4    1   0.4380  0.3604  0.4631  11.00000  0.05    0.08
Q5    1   0.3457  0.1983  0.3774  11.00000  0.05    0.08
Q6    1   0.2428  0.0039  0.4307  11.00000  0.05    0.08
Q7    1   0.3332  0.0064  0.4632  11.00000  0.05    0.08
Q8    1   0.3605 -0.0183  0.4163  11.00000  0.05    0.08
Q9    1   0.5331  0.4911  0.4586  11.00000  0.05    0.07
Q10   1   0.5111  0.2690  0.4212  11.00000  0.05    0.07
;
