# Supplementary material for: 2-Fluoro-5-(4-fluoro­phen­yl)pyridine
Source: Acta Crystallogr Sect E Struct Rep Online. 2012 Jun 13;68(Pt 7):o2070. doi: 10.1107/S1600536812025160 (PMC3393334; doi:10.1107/S1600536812025160)
Supplement: Supplementary file 2 [file e-68-o2070-Isup2.hkl]

#
# h,k,l, Fc-squared, Fo-squared, sigma(Fo-squared) and status flag
#
data_I
_shelx_title ' FE_010 in Pca2(1)'
_shelx_refln_list_code          4
_shelx_F_calc_maximum       95.03
_exptl_crystal_F_000       392.00
_reflns_d_resolution_high  0.8262
 
loop_
 _symmetry_equiv_pos_as_xyz
 'x, y, z'
 '-x, -y, z+1/2'
 '-x+1/2, y, z+1/2'
 'x+1/2, -y, z'
 
_cell_length_a    20.3646
_cell_length_b     3.8303
_cell_length_c    11.4835
_cell_angle_alpha  90.000
_cell_angle_beta   90.000
_cell_angle_gamma  90.000
 
_shelx_F_squared_multiplier     1.000
 
loop_
 _refln_index_h
 _refln_index_k
 _refln_index_l
 _refln_F_squared_calc
 _refln_F_squared_meas
 _refln_F_squared_sigma
 _refln_observed_status
   2   0 -13        2.10        1.15      1.29 o
   4   0 -13       12.87        7.43      3.34 o
   6   0 -13        1.86        4.45      1.64 o
   8   0 -13        0.12       -0.16      1.44 o
   1   1 -13        5.66        4.56      1.14 o
   2   1 -13        3.93        3.57      1.11 o
   3   1 -13       18.98       19.44      1.72 o
   4   1 -13        1.79        1.97      1.62 o
   5   1 -13        1.20        0.36      1.30 o
   6   1 -13        2.77        2.96      1.12 o
   0   0 -12        0.40        0.62      1.60 o
   2   0 -12       10.79        7.64      1.70 o
   4   0 -12       41.46       34.22      2.98 o
   6   0 -12        4.41        3.65      1.51 o
   8   0 -12        7.80        9.64      1.88 o
  10   0 -12        4.25        3.73      1.66 o
  12   0 -12        7.97       13.58      2.33 o
   0   1 -12        0.42       -0.27      1.16 o
   1   1 -12        2.43        2.11      1.34 o
   2   1 -12        2.17        1.24      0.91 o
   3   1 -12        2.18        1.18      0.92 o
   4   1 -12        5.52        6.59      1.63 o
   5   1 -12       28.96       24.14      2.53 o
   6   1 -12        8.92        6.12      1.23 o
   7   1 -12       10.98       11.93      1.46 o
   8   1 -12        6.70        7.43      1.29 o
   9   1 -12        0.14       -1.22      0.90 o
  10   1 -12       11.41       12.53      1.50 o
  11   1 -12        1.09        0.53      1.18 o
   0   2 -12        8.39        6.73      3.70 o
   1   2 -12        2.26        2.27      0.99 o
   2   2 -12       12.11       13.00      2.56 o
   3   2 -12        5.19        5.21      1.11 o
   4   2 -12        3.38        6.25      1.31 o
   5   2 -12        1.59        1.69      1.48 o
   6   2 -12       13.20       14.10      2.32 o
   2   0 -11        6.43        1.98      1.47 o
   4   0 -11       73.06       67.08      3.83 o
   6   0 -11      141.58      147.18      5.01 o
   8   0 -11       31.35       29.86      2.80 o
  10   0 -11        6.30        7.48      1.76 o
  12   0 -11       13.10       14.15      2.20 o
  14   0 -11        7.32       12.02      3.12 o
   1   1 -11        0.51        0.13      0.78 o
   2   1 -11        9.48        8.88      1.20 o
   3   1 -11       13.98       13.60      1.34 o
   4   1 -11        3.35        2.91      0.96 o
   5   1 -11       20.51       21.62      1.64 o
   6   1 -11        6.17        6.60      1.29 o
   7   1 -11       29.72       29.25      1.90 o
   8   1 -11       28.37       28.79      2.19 o
   9   1 -11        9.38       10.96      1.36 o
  10   1 -11        1.55        2.41      1.02 o
  11   1 -11        3.62        4.07      1.29 o
  12   1 -11        3.09        3.42      1.29 o
  13   1 -11        7.46        6.21      1.50 o
  14   1 -11        3.57        3.10      1.40 o
   1   2 -11        2.62        2.42      0.89 o
   2   2 -11        1.53        0.70      0.82 o
   3   2 -11        7.25        4.78      1.00 o
   4   2 -11       10.05       11.94      2.21 o
   5   2 -11        6.72        8.13      1.40 o
   6   2 -11        2.46        2.49      1.36 o
   7   2 -11       14.70       14.02      2.05 o
   8   2 -11        1.51        2.32      1.60 o
   9   2 -11        5.39        6.26      1.60 o
  10   2 -11        4.01        5.72      3.92 o
   0   0 -10       23.57       29.30      3.38 o
   2   0 -10        6.12        4.31      1.35 o
   4   0 -10        2.06        2.07      2.49 o
   6   0 -10      302.60      309.85      7.40 o
   8   0 -10       25.00       22.57      2.54 o
  10   0 -10       46.01       43.24      3.17 o
  12   0 -10       12.44       11.93      2.54 o
  14   0 -10        2.02        4.01      2.32 o
  16   0 -10        2.88        2.32      2.23 o
   0   1 -10        2.94       -0.40      1.00 o
   1   1 -10        1.84        0.71      0.75 o
   2   1 -10        3.14        2.32      0.89 o
   3   1 -10       23.93       22.52      1.57 o
   4   1 -10       85.27       83.24      2.51 o
   5   1 -10      119.02      125.73      3.10 o
   6   1 -10       37.63       40.61      2.10 o
   7   1 -10       42.85       44.02      2.18 o
   8   1 -10       23.12       25.32      1.73 o
   9   1 -10        0.27       -1.16      0.78 o
  10   1 -10        2.54        5.64      1.12 o
  11   1 -10       16.92       17.40      1.82 o
  12   1 -10       16.99       14.88      1.75 o
  13   1 -10        5.29        5.28      1.41 o
  14   1 -10        0.30        1.07      1.41 o
  15   1 -10        5.47        5.76      1.98 o
  16   1 -10        0.68        1.86      1.56 o
   0   2 -10       14.56       13.68      1.77 o
   1   2 -10        4.87        4.33      0.93 o
   2   2 -10        1.59        1.19      0.81 o
   3   2 -10        3.58        2.90      0.85 o
   4   2 -10       22.47       23.80      1.57 o
   5   2 -10        9.16        9.60      1.36 o
   6   2 -10        4.31        5.86      1.28 o
   7   2 -10       15.25       15.56      1.61 o
   8   2 -10       17.30       18.05      1.81 o
   9   2 -10       24.43       20.83      2.26 o
  10   2 -10       25.63       26.52      3.52 o
  11   2 -10        5.69        7.26      1.73 o
  12   2 -10        3.52        2.47      1.47 o
  13   2 -10        2.49        1.67      1.47 o
   2   0  -9        6.04        4.29      2.32 o
   4   0  -9      144.21      130.85      4.19 o
   6   0  -9      359.31      377.26     13.01 o
   8   0  -9       29.43       30.94      2.64 o
  10   0  -9      117.65      113.33      8.82 o
  12   0  -9       14.77       13.35      1.94 o
  14   0  -9       29.46       28.49      3.92 o
  16   0  -9       18.67       17.36      3.47 o
  18   0  -9        2.01        1.51      2.23 o
   1   1  -9        5.39        4.67      0.86 o
   2   1  -9        8.34        5.60      1.53 o
   3   1  -9       27.71       27.39      1.58 o
   4   1  -9       51.60       51.17      1.95 o
   5   1  -9      120.67      124.78      4.47 o
   6   1  -9       10.05       10.06      1.20 o
   7   1  -9       69.84       69.55      2.31 o
   8   1  -9      118.49      114.23      2.95 o
   9   1  -9       16.32       16.83      1.47 o
  10   1  -9       24.85       24.47      2.01 o
  11   1  -9       26.24       28.67      2.16 o
  12   1  -9       33.02       32.43      2.29 o
  13   1  -9        2.98        2.67      1.16 o
  14   1  -9       10.61        7.55      1.45 o
  15   1  -9        4.42        2.32      1.23 o
  16   1  -9        1.24        0.50      1.37 o
  17   1  -9        0.19        0.06      1.39 o
  18   1  -9        3.14        7.94      2.04 o
   1   2  -9       14.91       14.08      1.19 o
   2   2  -9       44.30       45.31      1.79 o
   3   2  -9       56.67       60.75      3.84 o
   4   2  -9       12.26       12.63      1.78 o
   5   2  -9        1.70        0.28      0.82 o
   6   2  -9        1.98        0.71      0.92 o
   7   2  -9       20.62       22.67      1.74 o
   8   2  -9        9.41        9.29      1.33 o
   9   2  -9       11.55       12.92      1.49 o
  10   2  -9        5.36        6.12      1.47 o
  11   2  -9        3.55        3.83      1.38 o
  12   2  -9       13.29       14.18      3.38 o
  13   2  -9       10.59        7.39      1.71 o
  14   2  -9        5.32        8.02      1.80 o
  15   2  -9        0.02       -0.23      1.38 o
   0   0  -8      252.03      265.95      8.11 o
   2   0  -8       11.10        9.83      1.41 o
   4   0  -8      346.47      327.88      6.65 o
   6   0  -8      171.73      170.86      4.66 o
   8   0  -8       10.21        9.50      1.54 o
  10   0  -8      275.98      277.37      6.55 o
  12   0  -8      122.96      119.79      4.31 o
  14   0  -8       13.93       10.51      2.67 o
  16   0  -8       26.28       27.51      4.01 o
  18   0  -8        8.04       11.58      3.03 o
  20   0  -8        1.75       -0.62      2.05 o
   0   1  -8       53.05       51.64      4.01 o
   1   1  -8       52.25       54.10      1.80 o
   2   1  -8       34.71       32.69      1.58 o
   3   1  -8       13.31       12.59      1.09 o
   4   1  -8      112.86      121.24      2.67 o
   5   1  -8      115.68      111.02      2.60 o
   6   1  -8       47.45       50.93      2.29 o
   7   1  -8       25.08       26.18      1.55 o
   8   1  -8        3.82        3.13      0.88 o
   9   1  -8       17.39       16.64      1.65 o
  10   1  -8      135.63      139.47      3.74 o
  11   1  -8       64.90       66.96      2.79 o
  12   1  -8       43.60       44.07      2.58 o
  13   1  -8       19.78       20.18      1.88 o
  14   1  -8       16.08       11.72      1.59 o
  15   1  -8        8.90        6.26      1.72 o
  16   1  -8        0.37        3.18      1.47 o
  17   1  -8        2.44        0.93      1.42 o
  18   1  -8        1.71        0.24      1.47 o
  19   1  -8        1.80        0.81      1.39 o
   0   2  -8      113.31      111.80      3.45 o
   1   2  -8       25.64       26.45      1.39 o
   2   2  -8       22.60       23.40      1.33 o
   3   2  -8       67.46       71.79      2.34 o
   4   2  -8       18.99       19.30      1.50 o
   5   2  -8       34.77       35.19      1.85 o
   6   2  -8       67.67       68.35      2.38 o
   7   2  -8       14.23       16.72      2.06 o
   8   2  -8       12.00       11.70      1.42 o
   9   2  -8       58.42       61.02      2.43 o
  10   2  -8        3.24        1.25      1.05 o
  11   2  -8        4.27        5.87      1.20 o
  12   2  -8        1.09        1.39      1.19 o
  13   2  -8        2.64        0.85      1.19 o
  14   2  -8       14.49       18.27      2.12 o
  15   2  -8        0.21        0.39      1.96 o
  16   2  -8        3.48        7.12      1.77 o
  17   2  -8        0.16       -0.38      1.43 o
   2   0  -7        7.82        8.51      1.25 o
   4   0  -7      135.95      139.64      3.81 o
   6   0  -7        0.56        1.49      0.83 o
   8   0  -7        0.70        1.29      0.85 o
  10   0  -7       70.37       67.64      2.99 o
  12   0  -7      483.95      499.56     13.55 o
  14   0  -7       53.75       50.23      4.72 o
  16   0  -7       17.31       15.23      3.12 o
  18   0  -7        9.41        3.74      2.40 o
  20   0  -7        2.20        6.23      2.58 o
   1   1  -7       92.10       94.31      4.17 o
   2   1  -7      250.33      245.58      3.66 o
   3   1  -7        4.60        4.44      0.73 o
   4   1  -7       31.67       24.81      1.34 o
   5   1  -7       94.53       86.94      2.15 o
   6   1  -7       34.35       32.21      1.53 o
   7   1  -7       11.54       12.17      1.05 o
   8   1  -7        0.79       -0.06      0.85 o
   9   1  -7       69.44       66.29      2.42 o
  10   1  -7      122.07      119.15      3.29 o
  11   1  -7      112.73      118.55      3.32 o
  12   1  -7       12.03        9.76      1.59 o
  13   1  -7       55.12       56.54      2.69 o
  14   1  -7        9.66        9.72      1.84 o
  15   1  -7       41.04       35.81      2.93 o
  16   1  -7       16.30       17.58      3.12 o
  17   1  -7        3.55        4.72      1.64 o
  18   1  -7       13.57       11.91      2.07 o
  19   1  -7        2.79        3.43      1.58 o
  20   1  -7        0.48        1.01      1.43 o
   1   2  -7      103.75      110.91      3.56 o
   2   2  -7       13.05       17.07      2.29 o
   3   2  -7       19.38       20.62      1.46 o
   4   2  -7      112.71      116.07      5.75 o
   5   2  -7       26.19       27.49      1.99 o
   6   2  -7       16.93       14.94      2.92 o
   7   2  -7       25.59       24.56      1.93 o
   8   2  -7       54.12       57.39      2.21 o
   9   2  -7       60.73       66.18      2.35 o
  10   2  -7       19.32       18.22      1.94 o
  11   2  -7        4.42        5.00      1.16 o
  12   2  -7        4.46        2.61      1.05 o
  13   2  -7       20.73       19.16      2.09 o
  14   2  -7        2.12        2.89      1.28 o
  15   2  -7        9.81        8.63      2.05 o
  16   2  -7        0.53       -0.56      1.26 o
  17   2  -7        4.95        5.20      1.60 o
  18   2  -7        1.34        0.52      1.37 o
   0   0  -6     1124.41     1204.65     22.47 o
   2   0  -6     1280.23     1311.07     17.04 o
   4   0  -6        6.96        5.79      0.97 o
   6   0  -6      108.52      103.51      4.28 o
   8   0  -6      144.53      152.70      4.06 o
  10   0  -6       45.36       41.43      3.96 o
  12   0  -6      467.68      477.29     12.75 o
  14   0  -6       93.94       93.52      5.34 o
  16   0  -6        7.75        5.34      2.40 o
  18   0  -6        0.13       -0.18      1.87 o
  20   0  -6        0.31        2.32      2.05 o
  22   0  -6        1.83       -1.87      1.87 o
   0   1  -6     1184.63     1227.50     16.07 o
   1   1  -6       24.69       23.53      1.19 o
   2   1  -6       11.62       12.71      0.91 o
   3   1  -6       75.27       76.25      2.62 o
   4   1  -6       17.13       12.69      0.93 o
   5   1  -6       33.98       33.92      1.79 o
   6   1  -6       26.07       29.10      1.65 o
   7   1  -6      116.60      117.23      3.57 o
   8   1  -6       11.80       12.37      1.18 o
   9   1  -6       60.08       60.92      2.20 o
  10   1  -6       25.10       23.02      1.64 o
  11   1  -6      161.00      163.83      3.78 o
  12   1  -6       19.65       20.21      1.67 o
  13   1  -6       28.63       28.51      1.98 o
  14   1  -6       79.55       75.99      3.92 o
  15   1  -6        1.35       -0.34      1.15 o
  16   1  -6       36.86       35.39      2.94 o
  17   1  -6        7.54        9.20      1.87 o
  18   1  -6        0.57        1.09      1.32 o
  19   1  -6        5.50        5.30      1.70 o
  20   1  -6        0.83        0.67      1.32 o
  21   1  -6        0.21       -0.06      1.38 o
   0   2  -6       19.43       20.21      2.49 o
   1   2  -6       26.64       26.71      1.55 o
   2   2  -6       28.63       25.99      1.30 o
   3   2  -6       90.25       91.25      2.20 o
   4   2  -6       13.09       14.33      1.06 o
   5   2  -6       10.72       10.96      1.00 o
   6   2  -6       40.18       41.30      1.68 o
   7   2  -6       14.61       14.33      1.14 o
   8   2  -6        9.94        8.90      1.07 o
   9   2  -6       53.03       54.06      2.41 o
  10   2  -6       98.72       96.48      2.74 o
  11   2  -6       10.43       10.94      1.58 o
  12   2  -6       44.86       43.06      2.13 o
  13   2  -6        8.26        8.28      1.23 o
  14   2  -6       28.92       30.04      2.98 o
  15   2  -6        6.81        5.51      2.18 o
  16   2  -6       14.67       16.31      2.06 o
  17   2  -6       16.51       15.85      2.17 o
  18   2  -6        8.61       14.51      2.10 o
  19   2  -6        5.51        3.21      1.69 o
   2   0  -5      886.24      918.92     12.53 o
   4   0  -5       11.87        9.40      1.07 o
   6   0  -5       97.47       98.88      2.90 o
   8   0  -5      857.26      897.35     12.83 o
  10   0  -5       76.48       77.04      4.19 o
  12   0  -5      107.31      101.54      5.08 o
  14   0  -5        6.06        5.70      1.87 o
  16   0  -5       32.31       29.12      3.65 o
  18   0  -5       10.61        8.28      2.67 o
  20   0  -5        9.12       14.78      3.21 o
  22   0  -5        3.36        4.01      2.40 o
   1   1  -5      398.78      403.26      4.53 o
   2   1  -5      161.39      152.86      2.41 o
   3   1  -5      426.01      426.81      4.82 o
   4   1  -5      201.50      206.14      2.99 o
   5   1  -5       16.72       16.74      0.97 o
   6   1  -5      137.48      139.73      3.95 o
   7   1  -5      250.12      267.58      6.75 o
   8   1  -5        1.34        1.88      0.61 o
   9   1  -5       73.73       75.69      2.27 o
  10   1  -5       37.61       43.66      2.79 o
  11   1  -5      140.95      139.62      3.31 o
  12   1  -5       42.94       40.23      2.05 o
  13   1  -5       65.80       66.24      6.06 o
  14   1  -5       29.13       28.86      2.45 o
  15   1  -5       46.76       52.80      3.10 o
  16   1  -5       38.47       35.53      2.89 o
  17   1  -5       17.46       16.37      4.99 o
  18   1  -5        0.43       -0.06      1.29 o
  19   1  -5        5.99        4.10      2.23 o
  20   1  -5        3.02        4.49      1.60 o
  21   1  -5        1.36        2.38      1.58 o
  22   1  -5        7.53       15.07      2.49 o
   1   2  -5       63.13       64.87      2.49 o
   2   2  -5       49.99       49.61      2.23 o
   3   2  -5        1.99        0.47      1.34 o
   4   2  -5       41.04       42.41      1.23 o
   5   2  -5       61.30       60.69      1.79 o
   6   2  -5        6.43        6.94      0.76 o
   7   2  -5       30.95       30.22      1.33 o
   8   2  -5       15.67       14.32      1.51 o
   9   2  -5        8.02        7.37      0.93 o
  10   2  -5       46.62       49.05      3.23 o
  11   2  -5       41.69       41.88      1.92 o
  12   2  -5       11.72       13.32      1.32 o
  13   2  -5       37.01       37.18      2.05 o
  14   2  -5        5.85        5.75      1.43 o
  15   2  -5       25.65       29.64      2.47 o
  16   2  -5       38.43       37.67      2.82 o
  17   2  -5       10.43       13.05      1.89 o
  18   2  -5       11.71       13.66      2.01 o
  19   2  -5        7.26        7.31      2.18 o
  20   2  -5        0.70        1.40      1.35 o
   0   0  -4     2811.98     2668.48     44.17 o
   2   0  -4     2303.12     2272.53     26.78 o
   4   0  -4      444.75      435.85      6.72 o
   6   0  -4      412.32      422.27     11.16 o
   8   0  -4      781.49      817.82     11.53 o
  10   0  -4        5.11        7.92      1.78 o
  12   0  -4       59.39       69.73      4.10 o
  14   0  -4       89.03       85.68      4.90 o
  16   0  -4       40.64       44.53      4.36 o
  18   0  -4      318.36      309.34     10.69 o
  20   0  -4       13.30       10.51      2.76 o
  22   0  -4        1.12        0.53      1.87 o
   0   1  -4      391.79      399.62      6.01 o
   1   1  -4      758.63      782.17      7.28 o
   2   1  -4       97.98       97.97      1.70 o
   3   1  -4       76.75       73.61      1.55 o
   4   1  -4      155.89      167.42      2.42 o
   5   1  -4       37.67       39.19      1.41 o
   6   1  -4      561.61      588.45      6.12 o
   7   1  -4      101.19      104.66      2.08 o
   8   1  -4      145.45      146.08      2.55 o
   9   1  -4      126.15      131.27      2.51 o
  10   1  -4      287.16      283.19      4.65 o
  11   1  -4       13.73       13.08      1.21 o
  12   1  -4       36.27       36.76      2.41 o
  13   1  -4       24.89       24.29      8.06 o
  14   1  -4       14.41       12.63      1.71 o
  15   1  -4       11.33        9.32      1.74 o
  16   1  -4       35.48       34.50      2.79 o
  17   1  -4       46.07       52.82      3.46 o
  18   1  -4       15.00       12.34      2.07 o
  19   1  -4        0.02       -0.11      1.29 o
  20   1  -4       15.02       17.01      2.38 o
  21   1  -4        7.15        8.51      2.03 o
  22   1  -4        6.42        6.64      1.81 o
  23   1  -4        1.30       -0.40      2.00 o
   0   2  -4      433.62      442.70     10.08 o
   1   2  -4      205.70      212.90      9.49 o
   2   2  -4      311.26      316.46      5.64 o
   3   2  -4      149.99      152.54      3.56 o
   4   2  -4      194.13      205.58      4.40 o
   5   2  -4      113.65      116.95      3.20 o
   6   2  -4      111.96      117.13      5.39 o
   7   2  -4       28.21       29.53      1.46 o
   8   2  -4       60.40       60.09      1.63 o
   9   2  -4       22.79       22.40      1.60 o
  10   2  -4        1.06        0.87      0.61 o
  11   2  -4       32.25       31.02      1.95 o
  12   2  -4       49.23       45.85      1.98 o
  13   2  -4       19.79       23.09      1.98 o
  14   2  -4        8.81       10.60      1.60 o
  15   2  -4       44.75       48.85      2.75 o
  16   2  -4       17.49       16.54      2.04 o
  17   2  -4       11.62       10.15      2.45 o
  18   2  -4        6.18        3.49      1.43 o
  19   2  -4        3.43        5.55      1.66 o
  20   2  -4        0.50        1.25      1.35 o
  21   2  -4        4.39        5.22      3.38 o
   2   0  -3     1254.14     1202.79     14.74 o
   4   0  -3      951.56      901.08      9.43 o
   6   0  -3     1488.20     1477.35     18.21 o
   8   0  -3      279.55      294.37      7.67 o
  10   0  -3      563.23      565.29     12.94 o
  12   0  -3      403.91      398.13     10.52 o
  14   0  -3       16.91       16.65      2.67 o
  16   0  -3       28.71       26.98      3.56 o
  18   0  -3       55.97       57.26      5.17 o
  20   0  -3        2.32        5.43      2.32 o
  22   0  -3        0.32        5.34      2.40 o
  24   0  -3        0.36        1.60      2.32 o
   1   1  -3      105.38       91.54      1.43 o
   2   1  -3      489.20      473.15      5.76 o
   3   1  -3      255.51      262.35      3.46 o
   4   1  -3       81.78       75.63      1.65 o
   5   1  -3      190.61      190.22      2.55 o
   6   1  -3      229.26      235.16      3.07 o
   7   1  -3      421.58      447.31      4.95 o
   8   1  -3      631.63      652.92      6.70 o
   9   1  -3       43.16       47.08      1.46 o
  10   1  -3      131.16      130.71      3.51 o
  11   1  -3       54.52       55.74      2.43 o
  12   1  -3       13.97       14.82      2.18 o
  13   1  -3       27.92       31.40      2.28 o
  14   1  -3        1.90        2.17      1.06 o
  15   1  -3       62.06       64.45      4.68 o
  16   1  -3      101.49      105.60      4.02 o
  17   1  -3      197.28      188.13     11.98 o
  18   1  -3        7.11        5.83      1.63 o
  19   1  -3       30.36       27.82      3.43 o
  20   1  -3        7.50        9.76      1.95 o
  21   1  -3       11.59       14.83      2.26 o
  22   1  -3        7.41       10.67      2.13 o
  23   1  -3        0.29        2.05      1.57 o
   1   2  -3        2.20        1.11      0.69 o
   2   2  -3      112.38      111.37      2.76 o
   3   2  -3      322.75      331.16      5.48 o
   4   2  -3        2.06        3.19      1.42 o
   5   2  -3      106.62      112.15      6.15 o
   6   2  -3       85.96       89.22      5.03 o
   7   2  -3       10.46        8.79      1.18 o
   8   2  -3       27.66       26.57      1.12 o
   9   2  -3       69.28       68.64      1.28 o
  10   2  -3       42.73       42.22      1.12 o
  11   2  -3        1.77        1.69      0.61 o
  12   2  -3       13.62       14.27      1.83 o
  13   2  -3        4.90        4.45      1.17 o
  14   2  -3       22.16       21.63      1.98 o
  15   2  -3       52.29       51.75      7.39 o
  16   2  -3       65.99       75.49      3.34 o
  17   2  -3       28.52       24.43      2.45 o
  18   2  -3        3.80        3.71      1.47 o
  19   2  -3       14.80       15.86      4.36 o
  20   2  -3        3.05        1.67      1.43 o
  21   2  -3        3.59        1.05      2.58 o
   0   0  -2     8042.66     8026.43    133.34 o
   2   0  -2     6325.76     6270.78     59.59 o
   4   0  -2      214.91      193.51      3.34 o
   6   0  -2     1757.00     1743.98     21.05 o
   8   0  -2       67.63       69.75      3.21 o
  10   0  -2     1675.54     1785.01     32.05 o
  12   0  -2      222.51      216.39      7.04 o
  14   0  -2       18.45       22.17      2.85 o
  16   0  -2      319.08      313.57     10.07 o
  18   0  -2      165.83      158.30      7.30 o
  20   0  -2      117.81      117.21      6.77 o
  22   0  -2        5.10        4.54      2.32 o
  24   0  -2        1.21       -0.62      1.69 o
   0   1  -2     4821.17     4826.89     76.14 o
   1   1  -2     2728.35     2706.21     25.37 o
   2   1  -2     2619.10     2617.07     24.71 o
   3   1  -2      417.67      389.69      4.34 o
   4   1  -2      894.14      889.37      7.79 o
   5   1  -2       31.34       31.11      0.90 o
   6   1  -2      125.50      119.44      1.90 o
   7   1  -2       53.93       52.54      1.29 o
   8   1  -2      192.87      196.23      2.83 o
   9   1  -2      391.72      396.49      5.45 o
  10   1  -2        4.44        4.83      0.97 o
  11   1  -2      139.37      130.31      4.72 o
  12   1  -2      163.18      168.16      6.33 o
  13   1  -2       12.32       12.99      2.54 o
  14   1  -2       58.88       54.17      2.73 o
  15   1  -2       45.74       44.97      2.85 o
  16   1  -2       95.85       99.40      3.84 o
  17   1  -2       54.03       49.99      5.39 o
  18   1  -2       96.60       91.88      4.02 o
  19   1  -2        4.16        4.97      1.63 o
  20   1  -2        8.56        9.81      1.88 o
  21   1  -2        0.16        0.63      1.35 o
  22   1  -2        1.44       -1.87      2.49 o
  23   1  -2        0.55       -0.60      2.54 o
   0   2  -2     1213.02     1231.51     21.04 o
   1   2  -2     1100.05     1111.25     13.70 o
   2   2  -2      115.54      111.04      2.55 o
   3   2  -2      126.99      124.15      2.73 o
   4   2  -2      278.67      280.84      4.64 o
   5   2  -2      159.57      164.35      3.35 o
   6   2  -2      225.11      235.22      3.22 o
   7   2  -2       71.88       74.88      1.77 o
   8   2  -2       87.92       91.80      4.65 o
   9   2  -2       30.10       30.76      0.79 o
  10   2  -2       63.56       62.56      1.34 o
  11   2  -2       15.31       14.92      0.88 o
  12   2  -2       29.90       31.40      2.41 o
  13   2  -2       10.92       10.16      1.37 o
  14   2  -2       70.28       69.07      3.56 o
  15   2  -2       39.14       37.15      2.54 o
  16   2  -2        2.00        3.35      1.33 o
  17   2  -2       29.53       29.27      4.19 o
  18   2  -2       23.13       19.66      2.24 o
  19   2  -2        8.72        9.11      1.91 o
  20   2  -2        0.17       -0.83      2.54 o
  21   2  -2        0.19        1.95      1.37 o
   2   0  -1      804.22      731.84      7.12 o
   4   0  -1      300.67      294.13      4.30 o
   6   0  -1      228.57      222.01      6.91 o
   8   0  -1      127.90      124.49      4.28 o
  10   0  -1     1245.94     1289.60     23.93 o
  12   0  -1      186.12      198.90      6.68 o
  14   0  -1      140.65      143.34      5.97 o
  16   0  -1      719.37      719.31     17.23 o
  18   0  -1       75.61       76.86      5.08 o
  20   0  -1        4.55        2.85      2.23 o
  22   0  -1        1.70        4.18      2.32 o
  24   0  -1        0.50       -0.45      1.96 o
   1   1  -1     7829.96     7883.98     63.84 o
   2   1  -1     1883.70     1855.37     15.01 o
   3   1  -1      359.69      353.19      3.58 o
   4   1  -1     1144.87     1102.47      7.64 o
   5   1  -1      138.64      137.95      1.74 o
   6   1  -1       72.73       71.60      1.28 o
   7   1  -1       51.64       52.75      1.62 o
   8   1  -1       31.53       33.82      1.25 o
   9   1  -1      449.79      457.92      6.79 o
  10   1  -1       39.18       38.80      1.52 o
  11   1  -1        1.85        0.91      0.72 o
  12   1  -1       91.40       91.17      2.80 o
  13   1  -1       46.31       42.55      2.16 o
  14   1  -1       95.03       95.25      2.91 o
  15   1  -1       80.12       81.49      2.81 o
  16   1  -1      131.88      133.19      7.42 o
  17   1  -1       33.26       31.06      2.61 o
  18   1  -1      104.38      101.10      7.17 o
  19   1  -1       27.90       25.64      2.61 o
  20   1  -1        1.24       -0.85      1.17 o
  21   1  -1        4.18        4.07      1.91 o
  22   1  -1        0.72        0.23      1.74 o
  23   1  -1        0.13        0.42      1.30 o
  24   1  -1        0.18        1.38      2.54 o
   1   2  -1       81.72       76.44      2.71 o
   2   2  -1      558.74      565.03      6.53 o
   3   2  -1      494.90      497.79      6.00 o
   4   2  -1       94.44       91.68      2.26 o
   5   2  -1       81.01       82.75      3.16 o
   6   2  -1      172.19      169.83      2.55 o
   7   2  -1       88.35       92.36      1.87 o
   8   2  -1       69.54       72.04      4.76 o
   9   2  -1       99.33       95.93      1.62 o
  10   2  -1       11.03       10.03      1.12 o
  11   2  -1       93.68       91.39      1.78 o
  12   2  -1        1.81        2.13      0.62 o
  13   2  -1       81.09       81.79      2.11 o
  14   2  -1        8.28        9.66      1.34 o
  15   2  -1      119.90      115.08      3.43 o
  16   2  -1        0.15       -0.42      0.98 o
  17   2  -1        9.56        9.27      1.47 o
  18   2  -1       13.86       13.24      1.69 o
  19   2  -1        3.23        3.90      1.43 o
  20   2  -1        7.24        6.31      1.67 o
  21   2  -1        1.74        1.64      1.41 o
  22   2  -1        1.80        4.49      1.63 o
   1   3  -1       14.14       20.12      4.19 o
   2   3  -1       45.74       52.81      6.32 o
   3   3  -1       14.94       17.90      4.01 o
   4   3  -1        7.40        7.03      3.03 o
   5   3  -1       19.19       15.40      4.01 o
   6   3  -1       14.32       10.86      3.38 o
   7   3  -1       91.26       72.59      7.66 o
   8   3  -1       39.54       38.83      5.97 o
   9   3  -1       16.23       17.36      4.36 o
  10   3  -1        8.11        6.68      3.21 o
  11   3  -1       33.39       28.32      5.34 o
  12   3  -1       35.52       34.64      5.88 o
  13   3  -1       36.51       45.68      6.59 o
  14   3  -1       24.76       17.01      4.54 o
  15   3  -1       29.78       25.82      5.43 o
  16   3  -1        3.08        4.01      3.29 o
  17   3  -1        4.74        3.47      3.47 o
   6   4  -1        8.33        2.23      3.12 o
   7   4  -1        6.51        4.54      3.56 o
   8   4  -1        4.16        5.88      3.74 o
   9   4  -1        1.29       -0.62      3.38 o
  10   4  -1       13.53       13.62      4.99 o
  11   4  -1        0.21        4.18      3.83 o
   2   0   0       90.92       83.90      1.45 o
   4   0   0     1394.60     1329.75     15.70 o
   6   0   0       97.12       94.68      2.13 o
   8   0   0       16.62       19.01      2.05 o
  10   0   0      304.02      302.65      5.29 o
  12   0   0        9.65       11.01      1.28 o
  14   0   0       51.18       60.49      4.01 o
  16   0   0      116.68      113.36      5.26 o
  18   0   0       23.96       22.35      3.38 o
  20   0   0        3.35        5.43      2.40 o
  22   0   0        0.04       -0.36      1.69 o
  24   0   0        0.28        0.71      2.14 o
   0   1   0     2367.96     2346.88     40.54 o
   1   1   0      662.87      658.01      5.81 o
   2   1   0     9031.27     9378.59     56.82 o
   3   1   0       59.58       57.32      0.87 o
   4   1   0        0.10       -0.09      0.20 o
   5   1   0      320.99      305.51      2.62 o
   6   1   0      253.14      241.76      2.59 o
   7   1   0        0.04       -0.09      0.33 o
   8   1   0        3.83        3.22      0.42 o
   9   1   0       49.99       50.44      1.72 o
  10   1   0      473.39      483.39      4.98 o
  11   1   0      137.24      149.31      3.03 o
  12   1   0      427.92      430.13      5.39 o
  13   1   0       81.43       86.89      2.91 o
  14   1   0      358.16      362.06      5.09 o
  15   1   0       18.92       19.72      1.73 o
  16   1   0        0.24       -0.71      1.39 o
  17   1   0      111.73      110.11      3.47 o
  18   1   0       28.42       33.13      2.35 o
  19   1   0       38.52       40.19      2.60 o
  20   1   0        1.34        1.61      1.87 o
  21   1   0        0.99        1.82      2.72 o
  22   1   0        0.36       -0.06      1.34 o
  23   1   0        0.50        1.12      1.41 o
  24   1   0        0.40       -0.63      1.50 o
   0   2   0       12.54       10.51      2.58 o
   1   2   0      171.79      171.17      3.01 o
   2   2   0      395.21      416.93     11.20 o
   3   2   0      399.42      398.78      4.78 o
   4   2   0      196.28      198.15      2.79 o
   5   2   0      111.58      113.60      1.69 o
   6   2   0        2.97        1.86      0.58 o
   7   2   0       51.38       51.49      2.12 o
   8   2   0       94.34       92.16      4.40 o
   9   2   0       45.69       45.59      1.03 o
  10   2   0       68.10       70.31      1.39 o
  11   2   0       10.28       10.30      0.78 o
  12   2   0        0.00        0.20      0.67 o
  13   2   0       61.85       65.56      2.22 o
  14   2   0       57.79       53.84      2.99 o
  15   2   0       30.45       33.81      3.81 o
  16   2   0      157.80      157.86      5.20 o
  17   2   0        0.07        1.29      1.07 o
  18   2   0       25.30       27.43      2.26 o
  19   2   0       37.39       34.19      2.51 o
  20   2   0        0.94        1.83      1.96 o
  21   2   0        3.41        4.01      2.36 o
  22   2   0        0.02       -0.98      1.33 o
   0   3   0       19.53       17.36      4.01 o
   1   3   0       93.99      100.53     12.78 o
   2   3   0        1.39        1.56      1.76 o
   3   3   0       31.42       26.60      4.72 o
   4   3   0       18.56       16.08      2.74 o
   5   3   0       32.79       27.78      5.25 o
   6   3   0       34.16       28.76      5.25 o
   7   3   0       14.41       16.12      4.19 o
   8   3   0        6.20        3.47      2.85 o
   9   3   0       34.77       33.51      1.70 o
  10   3   0       11.65       11.84      4.01 o
  11   3   0        3.85        2.05      3.12 o
  12   3   0        1.28        1.60      3.12 o
  13   3   0        0.68        4.01      3.38 o
  14   3   0        9.59       12.64      4.10 o
  15   3   0        2.74        2.58      3.21 o
  16   3   0       17.64        6.77      3.83 o
  17   3   0        2.38        5.88      3.65 o
  18   3   0        6.47        5.97      3.83 o
   0   4   0        1.07       -1.60      2.94 o
   1   4   0       21.67       16.67      3.37 o
   2   4   0        1.54        3.47      3.12 o
   3   4   0        0.23       -3.21      2.14 o
   4   4   0        1.05        3.47      3.38 o
   5   4   0        0.07        0.71      2.94 o
   6   4   0        0.94       -0.53      2.85 o
   7   4   0        1.01       -2.32      2.94 o
   8   4   0        1.60       -2.85      2.85 o
   9   4   0       12.66        6.50      4.27 o
  10   4   0       15.49        9.79      4.63 o
  11   4   0       11.81        9.97      4.27 o
  12   4   0       21.50       24.13      5.97 o
   2   0   1      807.46      732.72      7.10 o
   4   0   1      299.37      284.35      3.42 o
   6   0   1      229.49      215.94      3.01 o
   8   0   1      127.19      120.84      4.28 o
  10   0   1     1244.03     1282.06     23.93 o
  12   0   1      186.03      205.22      6.86 o
  14   0   1      141.00      138.49      4.14 o
  16   0   1      719.48      723.86     21.69 o
  18   0   1       75.73       79.21      5.34 o
  20   0   1        4.61        2.76      2.05 o
  22   0   1        1.69        2.94      2.23 o
  24   0   1        0.50        0.36      1.96 o
   1   1   1     7829.85     7931.29     44.70 o
   2   1   1     1879.32     1823.14     10.72 o
   3   1   1      358.77      348.53      2.44 o
   4   1   1     1146.82     1097.70      6.45 o
   5   1   1      138.93      137.69      1.78 o
   6   1   1       72.35       72.89      1.29 o
   7   1   1       51.52       52.85      1.01 o
   8   1   1       31.70       35.12      1.37 o
   9   1   1      450.72      454.88      5.46 o
  10   1   1       39.01       38.69      1.36 o
  11   1   1        1.84        2.16      0.61 o
  12   1   1       91.61       90.19      3.02 o
  13   1   1       46.25       48.49      1.37 o
  14   1   1       95.29       99.31      3.05 o
  15   1   1       79.95       78.95      2.85 o
  16   1   1      132.14      127.70      3.67 o
  17   1   1       33.33       32.45      2.31 o
  18   1   1      104.27      103.81      4.17 o
  19   1   1       27.94       25.37      2.17 o
  20   1   1        1.23        0.84      1.10 o
  21   1   1        4.17        4.34      1.60 o
  22   1   1        0.73        0.04      1.33 o
  23   1   1        0.13        0.01      1.48 o
  24   1   1        0.18       -0.99      1.35 o
   1   2   1       81.38       77.30      1.81 o
   2   2   1      558.93      564.71      7.38 o
   3   2   1      495.65      494.28      6.81 o
   4   2   1       94.14       91.51      1.75 o
   5   2   1       81.28       80.09      2.24 o
   6   2   1      172.49      177.47      2.94 o
   7   2   1       88.38       91.42      3.07 o
   8   2   1       69.28       69.06      1.74 o
   9   2   1       99.23      102.06      1.63 o
  10   2   1       11.07       11.75      0.73 o
  11   2   1       93.79       88.92      1.73 o
  12   2   1        1.79        2.28      0.61 o
  13   2   1       81.01       80.00      2.76 o
  14   2   1        8.23        8.79      1.32 o
  15   2   1      119.63      118.47      3.95 o
  16   2   1        0.14       -0.14      1.00 o
  17   2   1        9.54       11.74      1.72 o
  18   2   1       13.92       11.54      2.11 o
  19   2   1        3.25        4.12      1.35 o
  20   2   1        7.24        4.02      1.44 o
  21   2   1        1.74        4.62      1.51 o
  22   2   1        1.81        0.21      1.43 o
   1   3   1       14.12       14.39      3.83 o
   2   3   1       45.78       52.88      4.53 o
   3   3   1       15.01       15.58      2.83 o
   4   3   1        7.38        1.63      1.77 o
   5   3   1       19.20       20.53      3.02 o
   6   3   1       14.32       17.45      2.79 o
   7   3   1       91.33       85.42      5.44 o
   8   3   1       39.61       40.25      6.41 o
   9   3   1       16.29       18.04      1.65 o
  10   3   1        8.11        6.05      3.29 o
  11   3   1       33.33       33.30      5.88 o
  12   3   1       35.51       40.34      6.68 o
  13   3   1       36.44       48.80      7.30 o
  14   3   1       24.73       22.08      5.34 o
  15   3   1       29.79       24.22      5.70 o
  16   3   1        3.08        7.21      4.18 o
  17   3   1        4.72        0.71      3.29 o
  18   3   1        2.00        5.70      3.74 o
   1   4   1       23.09       30.59      4.24 o
   2   4   1        0.84        2.80      2.20 o
   3   4   1        2.10        2.71      2.27 o
   4   4   1        3.00        0.04      2.14 o
   5   4   1        0.65        0.80      3.29 o
   6   4   1        8.34        7.57      4.10 o
   7   4   1        6.52        9.79      4.45 o
   8   4   1        4.16       -0.18      3.38 o
   9   4   1        1.28        4.10      3.56 o
  10   4   1       13.54       16.12      5.25 o
  11   4   1        0.21        1.78      3.83 o
  12   4   1        0.06        0.36      3.29 o
   0   0   2     8040.73     8278.46    133.74 o
   2   0   2     6324.70     6328.58     59.74 o
   4   0   2      215.38      190.28      2.81 o
   6   0   2     1755.53     1754.38     20.95 o
   8   0   2       68.61       67.32      2.07 o
  10   0   2     1677.42     1805.32     40.40 o
  12   0   2      222.17      214.07      7.13 o
  14   0   2       18.39       20.75      2.85 o
  16   0   2      319.04      288.52      9.72 o
  18   0   2      165.79      163.76      5.01 o
  20   0   2      117.86      116.14      6.59 o
  22   0   2        5.09        3.21      2.40 o
  24   0   2        1.18        1.07      2.40 o
   0   1   2     4819.60     4807.06     55.31 o
   1   1   2     2728.08     2751.67     19.64 o
   2   1   2     2619.86     2674.37     17.54 o
   3   1   2      417.39      388.12      4.56 o
   4   1   2      895.17      882.85      7.18 o
   5   1   2       31.44       32.35      0.93 o
   6   1   2      125.46      121.00      2.10 o
   7   1   2       54.13       51.60      1.15 o
   8   1   2      192.79      201.32      2.35 o
   9   1   2      391.75      399.93      5.13 o
  10   1   2        4.43        4.02      0.72 o
  11   1   2      139.27      132.70      5.62 o
  12   1   2      163.58      167.08      3.12 o
  13   1   2       12.28       12.97      1.11 o
  14   1   2       58.45       54.61      5.28 o
  15   1   2       45.73       48.48      2.70 o
  16   1   2       95.67       95.51      3.29 o
  17   1   2       54.06       47.37      2.77 o
  18   1   2       96.59       97.81      6.55 o
  19   1   2        4.17        3.22      2.05 o
  20   1   2        8.56       10.51      2.14 o
  21   1   2        0.17       -0.65      1.25 o
  22   1   2        1.42        0.22      1.34 o
  23   1   2        0.55       -0.74      1.35 o
   0   2   2     1212.98     1206.62     26.69 o
   1   2   2     1098.88     1115.19     12.84 o
   2   2   2      115.49      117.99      1.57 o
   3   2   2      127.07      127.97      2.20 o
   4   2   2      278.87      276.20      3.79 o
   5   2   2      159.67      163.76      2.83 o
   6   2   2      225.43      234.16      2.68 o
   7   2   2       71.96       72.78      1.31 o
   8   2   2       87.82       91.49      1.57 o
   9   2   2       30.15       30.02      1.05 o
  10   2   2       63.64       64.80      1.46 o
  11   2   2       15.31       15.64      1.27 o
  12   2   2       29.87       27.41      1.44 o
  13   2   2       11.02       10.19      1.31 o
  14   2   2       70.17       74.90      2.83 o
  15   2   2       39.20       36.99      3.79 o
  16   2   2        1.99        4.69      1.27 o
  17   2   2       29.53       35.04      3.43 o
  18   2   2       23.14       19.29      2.01 o
  19   2   2        8.79       10.94      1.69 o
  20   2   2        0.17        0.05      1.21 o
  21   2   2        0.19        0.69      1.20 o
   0   3   2      207.27      194.15     10.42 o
   1   3   2        1.18        0.58      1.71 o
   2   3   2       25.10       25.30      3.46 o
   3   3   2       83.87       88.19      5.80 o
   4   3   2       19.53       16.98      2.99 o
   5   3   2       29.26       25.25      5.88 o
   6   3   2        1.72        0.31      1.67 o
   7   3   2       20.31       21.90      8.59 o
   8   3   2        1.14       -0.04      0.89 o
   9   3   2       16.49       16.95      2.78 o
  10   3   2        5.36        7.03      3.74 o
  11   3   2        2.24       -2.49      2.58 o
  12   3   2        6.86        6.59      3.92 o
  13   3   2        2.45        0.98      3.21 o
  14   3   2       13.46       10.24      4.36 o
  15   3   2        5.48        6.14      4.01 o
  16   3   2        7.68        7.69      2.89 o
  17   3   2        4.11        5.43      2.40 o
  18   3   2        7.54        6.84      1.78 o
   0   4   2        6.72        4.27      3.92 o
   1   4   2        3.17        2.43      3.61 o
   2   4   2        3.10        1.15      2.19 o
   3   4   2        4.69        3.85      2.55 o
   4   4   2        1.15        1.97      2.45 o
   5   4   2        8.98       13.90      4.85 o
   6   4   2       12.88        7.62      2.87 o
   7   4   2        9.69        9.49      3.05 o
   8   4   2       15.25       18.34      5.79 o
   9   4   2        8.01        2.32      4.18 o
  10   4   2       21.92       16.56      5.79 o
  11   4   2        3.11       -1.87      3.47 o
   2   0   3     1253.68     1224.72     12.10 o
   4   0   3      952.22      902.82      9.43 o
   6   0   3     1488.54     1474.59     25.89 o
   8   0   3      279.63      303.91      7.85 o
  10   0   3      562.75      586.54     10.31 o
  12   0   3      403.96      394.48      6.89 o
  14   0   3       16.84       21.10      2.85 o
  16   0   3       28.63       26.09      3.38 o
  18   0   3       55.96       64.47      4.81 o
  20   0   3        2.35        1.25      1.87 o
  22   0   3        0.32        1.16      1.96 o
  24   0   3        0.36        3.03      2.40 o
   1   1   3      105.08       92.06      1.78 o
   2   1   3      489.80      480.96      4.80 o
   3   1   3      255.45      260.90      3.06 o
   4   1   3       81.18       78.85      2.21 o
   5   1   3      190.45      191.90      2.44 o
   6   1   3      230.03      245.11      2.93 o
   7   1   3      422.00      449.03      4.59 o
   8   1   3      631.11      646.88      6.75 o
   9   1   3       43.33       45.88      2.12 o
  10   1   3      130.71      136.49      2.34 o
  11   1   3       54.42       52.69      1.92 o
  12   1   3       13.82       16.95      2.67 o
  13   1   3       27.89       27.79      2.19 o
  14   1   3        1.93        1.38      1.06 o
  15   1   3       62.14       61.81      3.92 o
  16   1   3      101.62      106.61      3.52 o
  17   1   3      197.19      193.21      8.64 o
  18   1   3        7.15        2.49      1.66 o
  19   1   3       30.35       26.74      2.66 o
  20   1   3        7.57        6.22      2.08 o
  21   1   3       11.60       15.40      2.33 o
  22   1   3        7.42        8.98      2.01 o
  23   1   3        0.28       -1.12      1.38 o
   1   2   3        2.17        1.22      0.34 o
   2   2   3      112.05      114.00      1.41 o
   3   2   3      323.26      327.51      3.19 o
   4   2   3        2.09        2.27      0.48 o
   5   2   3      106.49      113.84      3.44 o
   6   2   3       85.96       93.89      1.60 o
   7   2   3       10.50       10.75      0.72 o
   8   2   3       27.74       26.56      1.05 o
   9   2   3       69.30       67.29      1.55 o
  10   2   3       42.65       42.34      1.46 o
  11   2   3        1.76        1.61      0.63 o
  12   2   3       13.61       14.08      1.30 o
  13   2   3        4.90        6.93      1.22 o
  14   2   3       22.25       26.72      2.88 o
  15   2   3       52.19       53.50      2.73 o
  16   2   3       66.08       67.44      6.75 o
  17   2   3       28.47       29.66      2.40 o
  18   2   3        3.77        2.70      1.30 o
  19   2   3       14.80       12.27      1.84 o
  20   2   3        3.03        5.56      1.84 o
  21   2   3        3.58        0.89      1.67 o
   1   3   3       10.69       11.32      2.67 o
   2   3   3       75.36       65.50      5.29 o
   3   3   3       32.17       35.22      4.05 o
   4   3   3       58.93       58.87      5.57 o
   5   3   3       66.62       73.14      8.64 o
   6   3   3       84.97       85.52      1.74 o
   7   3   3       43.68       41.19      3.52 o
   8   3   3       33.13       30.01      4.90 o
   9   3   3        7.64        4.70      4.01 o
  10   3   3        7.60       10.07      2.67 o
  11   3   3       11.18       11.79      2.52 o
  12   3   3        2.01        3.74      3.47 o
  13   3   3        1.25        1.60      3.12 o
  14   3   3       12.24       18.70      5.43 o
  15   3   3        1.34        7.48      4.18 o
  16   3   3       21.46       17.97      2.05 o
  17   3   3        7.01       10.93      1.67 o
  18   3   3        6.12        5.15      1.50 o
   1   4   3        6.41        0.71      2.41 o
   2   4   3        5.34        3.28      2.50 o
   3   4   3        0.26        0.45      2.27 o
   4   4   3        9.88       12.36      3.25 o
   5   4   3        0.10       -0.47      2.35 o
   6   4   3       20.24       17.97      3.89 o
   7   4   3        1.92        0.02      2.31 o
   8   4   3       21.62       21.91      3.93 o
   9   4   3        0.58        1.49      2.35 o
  10   4   3        3.50        8.19      4.90 o
  11   4   3        0.87       -0.71      4.27 o
   0   0   4     2812.33     2696.57     44.26 o
   2   0   4     2302.15     2266.27     37.83 o
   4   0   4      443.63      440.13      9.55 o
   6   0   4      412.87      427.59      9.64 o
   8   0   4      782.09      810.01     16.45 o
  10   0   4        5.01        4.54      1.51 o
  12   0   4       59.69       69.78      2.76 o
  14   0   4       89.17       92.38      6.28 o
  16   0   4       40.73       43.19      4.27 o
  18   0   4      318.24      295.61     10.61 o
  20   0   4       13.22       18.08      3.47 o
  22   0   4        1.10        0.27      2.14 o
   0   1   4      392.15      412.23      8.84 o
   1   1   4      758.98      787.37      8.59 o
   2   1   4       98.06       98.86      1.80 o
   3   1   4       76.57       76.30      2.87 o
   4   1   4      155.57      165.30      2.59 o
   5   1   4       37.77       39.57      1.26 o
   6   1   4      561.22      580.40      6.16 o
   7   1   4      101.02      109.29      2.43 o
   8   1   4      145.37      144.41      2.93 o
   9   1   4      126.18      128.24      3.18 o
  10   1   4      287.47      282.20      8.68 o
  11   1   4       13.77       13.41      1.96 o
  12   1   4       36.41       38.20      3.07 o
  13   1   4       24.96       25.48      2.45 o
  14   1   4       14.44       15.09      1.79 o
  15   1   4       11.29        8.84      1.64 o
  16   1   4       35.50       37.62      2.89 o
  17   1   4       45.98       43.60      3.18 o
  18   1   4       15.02       15.38      1.84 o
  19   1   4        0.02        1.35      1.22 o
  20   1   4       14.97       13.00      1.93 o
  21   1   4        7.16        8.92      2.04 o
  22   1   4        6.41        7.27      2.01 o
  23   1   4        1.31        1.29      1.54 o
   0   2   4      433.82      448.37      6.59 o
   1   2   4      205.83      212.89      2.77 o
   2   2   4      311.19      322.29      3.67 o
   3   2   4      149.91      145.11      7.80 o
   4   2   4      194.02      204.07      3.42 o
   5   2   4      113.59      118.46      2.97 o
   6   2   4      111.96      114.47      2.02 o
   7   2   4       28.46       30.20      1.82 o
   8   2   4       60.40       62.26      1.86 o
   9   2   4       22.75       21.84      1.10 o
  10   2   4        1.06        0.91      0.66 o
  11   2   4       32.18       31.34      2.89 o
  12   2   4       49.23       47.99      2.20 o
  13   2   4       19.85       21.15      1.49 o
  14   2   4        8.89        8.18      1.40 o
  15   2   4       44.68       51.81      4.80 o
  16   2   4       17.45       16.09      1.86 o
  17   2   4       11.61       10.56      1.68 o
  18   2   4        6.14        4.91      1.50 o
  19   2   4        3.42        3.36      1.78 o
  20   2   4        0.50        1.62      1.60 o
  21   2   4        4.39        5.26      1.96 o
   0   3   4      142.41      131.39      9.09 o
   1   3   4       83.11       75.44      5.79 o
   2   3   4       51.74       49.12     10.15 o
   3   3   4       14.98       22.38      3.54 o
   4   3   4       31.11       31.20      1.52 o
   5   3   4       15.47       16.53      1.06 o
   6   3   4        5.89        6.07      1.11 o
   7   3   4       11.20       14.69      3.87 o
   8   3   4       11.34       13.49      2.87 o
   9   3   4       10.17        9.66      2.55 o
  10   3   4       30.95       28.83      3.54 o
  11   3   4        0.64        0.93      1.86 o
  12   3   4        3.21        3.02      0.86 o
  13   3   4        2.73        1.98      1.03 o
  14   3   4        7.16        7.44      1.35 o
  15   3   4        6.90        5.88      2.49 o
  16   3   4        5.98       10.83      2.85 o
  17   3   4        7.62        9.46      1.79 o
   0   4   4        6.75        4.90      3.38 o
   1   4   4       11.07        3.98      2.76 o
   2   4   4       13.96       13.52      3.49 o
   3   4   4        0.68       -1.28      2.18 o
   4   4   4        6.06        4.76      2.83 o
   5   4   4       11.83       16.61      3.76 o
   6   4   4       11.29        6.46      3.26 o
   7   4   4        7.55        4.75      2.81 o
   8   4   4       18.30       14.90      3.66 o
   9   4   4        2.62        3.83      4.45 o
  10   4   4        3.47       -1.16      4.01 o
   2   0   5      886.49      922.81     17.36 o
   4   0   5       12.14        7.57      1.42 o
   6   0   5       97.18       94.60      4.19 o
   8   0   5      855.82      915.52     18.41 o
  10   0   5       76.55       68.49      3.92 o
  12   0   5      107.68      102.70      5.08 o
  14   0   5        6.09        5.01      1.34 o
  16   0   5       32.12       32.95      3.92 o
  18   0   5       10.60        7.75      2.58 o
  20   0   5        9.18        6.23      2.67 o
  22   0   5        3.42        5.61      2.49 o
   1   1   5      398.92      400.27      5.37 o
   2   1   5      161.70      154.51      2.51 o
   3   1   5      425.69      435.03      4.95 o
   4   1   5      201.94      213.68      3.74 o
   5   1   5       16.73       16.35      2.01 o
   6   1   5      137.43      140.10      2.93 o
   7   1   5      250.17      269.58      4.37 o
   8   1   5        1.30        1.09      0.79 o
   9   1   5       73.83       74.11      2.80 o
  10   1   5       37.39       43.55      6.01 o
  11   1   5      140.91      137.83      4.12 o
  12   1   5       43.00       41.77      2.71 o
  13   1   5       65.75       64.83      3.05 o
  14   1   5       29.27       30.34      2.52 o
  15   1   5       46.85       47.53      3.27 o
  16   1   5       38.36       39.35      3.01 o
  17   1   5       17.46       18.83      2.39 o
  18   1   5        0.42       -0.36      1.69 o
  19   1   5        5.97        6.75      1.79 o
  20   1   5        3.00        2.06      1.37 o
  21   1   5        1.35        0.23      1.52 o
  22   1   5        7.54        8.94      2.22 o
   1   2   5       62.98       64.63      1.94 o
   2   2   5       50.18       52.43      1.30 o
   3   2   5        1.95        2.50      0.59 o
   4   2   5       41.13       41.19      1.74 o
   5   2   5       61.19       60.11      1.64 o
   6   2   5        6.49        7.81      1.61 o
   7   2   5       30.90       30.88      1.37 o
   8   2   5       15.55       15.92      1.34 o
   9   2   5        8.05        7.87      1.18 o
  10   2   5       46.56       49.93      5.79 o
  11   2   5       41.67       42.06      2.41 o
  12   2   5       11.67       12.51      1.42 o
  13   2   5       37.06       41.83      4.75 o
  14   2   5        5.87        7.63      1.95 o
  15   2   5       25.69       28.45      2.32 o
  16   2   5       38.45       40.29      2.78 o
  17   2   5       10.48       11.63      1.78 o
  18   2   5       11.74        8.55      2.13 o
  19   2   5        7.25        6.29      2.00 o
  20   2   5        0.71        1.97      3.03 o
   1   3   5       32.41       33.68      1.23 o
   2   3   5        9.82        9.38      1.57 o
   3   3   5       12.20       13.06      1.50 o
   4   3   5       17.00       13.76      2.00 o
   5   3   5        0.40       -0.91      0.93 o
   6   3   5       45.10       39.92      4.59 o
   7   3   5       21.12       24.61      3.72 o
   8   3   5        6.78        5.36      2.14 o
   9   3   5        5.29        4.52      0.97 o
  10   3   5        4.86        4.30      1.09 o
  11   3   5        4.21        6.04      1.26 o
  12   3   5       39.70       42.26      2.46 o
  13   3   5       10.14        9.26      2.09 o
  14   3   5        1.03        1.53      1.19 o
  15   3   5        0.26       -1.42      1.10 o
  16   3   5       23.04       23.16      2.41 o
   1   4   5        7.27       10.82      3.37 o
   2   4   5       21.32       18.82      3.93 o
   3   4   5        2.50        2.62      3.83 o
   4   4   5        4.04        0.17      2.45 o
   5   4   5        1.97        4.69      2.85 o
   6   4   5        3.19       -0.79      2.63 o
   7   4   5        1.48       -0.50      2.61 o
   8   4   5       15.58       14.45      5.34 o
   2   0   6     1280.09     1291.56     23.92 o
   4   0   6        7.00        6.32      1.51 o
   6   0   6      108.48      103.78      4.54 o
   8   0   6      145.04      151.19      5.79 o
  10   0   6       45.72       42.21      3.74 o
  12   0   6      467.65      455.44     12.66 o
  14   0   6       93.69       93.43      5.43 o
  16   0   6        7.76        8.10      2.58 o
  18   0   6        0.14       -2.14      1.69 o
  20   0   6        0.31       -0.27      1.87 o
  22   0   6        1.81        2.32      2.49 o
   1   1   6       24.62       25.29      2.49 o
   2   1   6       11.63       13.59      2.40 o
   3   1   6       75.14       74.66      2.61 o
   4   1   6       17.14       15.47      1.44 o
   5   1   6       33.99       31.36      3.03 o
   6   1   6       26.16       27.93      1.98 o
   7   1   6      116.44      122.29      3.65 o
   8   1   6       11.79       11.10      1.48 o
   9   1   6       60.05       60.03      2.71 o
  10   1   6       25.19       25.03      2.08 o
  11   1   6      161.27      162.47      7.44 o
  12   1   6       19.67       18.85      2.07 o
  13   1   6       28.58       26.00      2.42 o
  14   1   6       79.65       77.57      3.62 o
  15   1   6        1.34        1.08      1.23 o
  16   1   6       36.78       36.57      3.09 o
  17   1   6        7.54        8.31      1.81 o
  18   1   6        0.57        0.19      1.38 o
  19   1   6        5.50        3.18      2.18 o
  20   1   6        0.84        1.66      1.62 o
  21   1   6        0.21        3.21      1.60 o
   0   2   6       19.40       20.56      3.29 o
   1   2   6       26.72       26.05      1.30 o
   2   2   6       28.57       25.78      1.15 o
   3   2   6       90.28       94.03      2.12 o
   4   2   6       13.15       13.59      1.09 o
   5   2   6       10.72        9.87      1.07 o
   6   2   6       40.02       42.19      2.20 o
   7   2   6       14.66       13.53      1.53 o
   8   2   6        9.89       12.16      1.51 o
   9   2   6       53.00       55.38      2.66 o
  10   2   6       98.67       99.73      4.68 o
  11   2   6       10.44       10.14      1.67 o
  12   2   6       44.91       40.50      2.40 o
  13   2   6        8.29        9.00      1.91 o
  14   2   6       28.96       29.82      2.60 o
  15   2   6        6.79        6.33      1.62 o
  16   2   6       14.69       10.70      2.58 o
  17   2   6       16.46       18.21      2.71 o
  18   2   6        8.60       11.27      2.39 o
  19   2   6        5.48        7.35      2.12 o
   0   3   6      127.69      134.72      3.91 o
   1   3   6       15.98       13.76      1.14 o
   2   3   6        4.68        5.94      1.21 o
   3   3   6        6.67        7.94      0.94 o
   4   3   6       27.12       27.60      1.47 o
   5   3   6        6.81        5.72      1.28 o
   6   3   6        5.30        5.51      1.24 o
   7   3   6        0.83        2.98      1.05 o
   8   3   6        1.39        0.05      0.95 o
   9   3   6        7.39        6.13      1.32 o
  10   3   6       33.88       30.44      2.15 o
  11   3   6        8.27        6.73      1.52 o
  12   3   6        2.17        0.13      1.18 o
  13   3   6        0.44       -1.14      1.10 o
  14   3   6        5.87        5.94      1.65 o
  15   3   6        6.40        9.76      1.96 o
   0   4   6       44.29       34.02      6.95 o
   1   4   6        9.82        6.63      3.21 o
   2   4   6       28.66       21.97      4.76 o
   3   4   6        0.90        0.37      2.50 o
   4   4   6        0.90        3.33      2.71 o
   5   4   6        1.19       -0.48      2.58 o
   6   4   6        3.13        3.96      3.05 o
   2   0   7        7.58       11.66      1.87 o
   4   0   7      135.96      132.21      5.26 o
   6   0   7        0.58        1.78      1.25 o
   8   0   7        0.73       -0.36      1.34 o
  10   0   7       70.40       62.43      4.27 o
  12   0   7      483.93      494.48     13.55 o
  14   0   7       53.78       46.22      4.63 o
  16   0   7       17.37       19.50      3.38 o
  18   0   7        9.42        6.41      2.67 o
  20   0   7        2.22        2.76      2.32 o
   1   1   7       92.07       91.83      4.36 o
   2   1   7      250.50      233.76      9.27 o
   3   1   7        4.62        6.22      1.19 o
   4   1   7       31.59       27.59      2.00 o
   5   1   7       94.68       89.24      3.18 o
   6   1   7       34.55       36.13      5.34 o
   7   1   7       11.49        9.46      1.42 o
   8   1   7        0.82        0.01      0.90 o
   9   1   7       69.45       72.00      3.12 o
  10   1   7      121.85      125.46      4.16 o
  11   1   7      112.87      108.58      4.03 o
  12   1   7       12.10       14.21      2.01 o
  13   1   7       55.02       55.03      5.39 o
  14   1   7        9.68       10.29      1.89 o
  15   1   7       40.95       35.71      3.01 o
  16   1   7       16.28       17.81      3.29 o
  17   1   7        3.56        7.08      2.09 o
  18   1   7       13.58       15.51      3.56 o
  19   1   7        2.79        5.16      1.90 o
  20   1   7        0.49        1.86      1.60 o
   1   2   7      103.67      101.84      2.69 o
   2   2   7       13.08       15.78      1.30 o
   3   2   7       19.37       17.67      1.73 o
   4   2   7      112.82      115.72      3.83 o
   5   2   7       26.33       23.03      1.95 o
   6   2   7       16.89       15.54      1.73 o
   7   2   7       25.56       24.08      2.10 o
   8   2   7       54.24       54.97      4.85 o
   9   2   7       60.71       66.37      3.14 o
  10   2   7       19.28       19.34      2.05 o
  11   2   7        4.41        4.67      1.39 o
  12   2   7        4.43        5.45      1.51 o
  13   2   7       20.67       16.74      2.85 o
  14   2   7        2.13        1.96      1.69 o
  15   2   7        9.82        4.45      2.14 o
  16   2   7        0.53        2.76      2.05 o
  17   2   7        4.95        6.59      2.40 o
  18   2   7        1.34       -0.55      1.52 o
   1   3   7       57.68       56.20      2.20 o
   2   3   7        3.27        3.14      0.90 o
   3   3   7       23.62       26.88      1.68 o
   4   3   7       21.73       23.26      1.81 o
   5   3   7        0.78        0.63      1.18 o
   6   3   7        4.62        2.65      0.93 o
   7   3   7        8.71        7.17      1.48 o
   8   3   7       19.06       15.79      1.83 o
   9   3   7        1.42        2.44      1.42 o
  10   3   7        0.25       -0.72      1.18 o
  11   3   7        0.49       -1.65      1.18 o
  12   3   7        7.24        6.91      1.68 o
  13   3   7        9.93        4.75      2.40 o
  14   3   7        2.50        1.73      1.48 o
   1   4   7       14.67       16.02      3.99 o
   2   0   8       11.18       13.36      2.23 o
   4   0   8      346.09      341.18      9.63 o
   6   0   8      171.66      173.37      6.77 o
   8   0   8       10.24       11.13      2.49 o
  10   0   8      276.37      273.94      9.36 o
  12   0   8      122.99      125.15      6.41 o
  14   0   8       13.83       15.05      3.21 o
  16   0   8       26.20       22.80      3.83 o
  18   0   8        8.06        9.97      2.94 o
  20   0   8        1.73        0.62      2.32 o
   0   1   8       53.19       54.06      3.74 o
   1   1   8       52.13       51.56      3.65 o
   2   1   8       34.61       37.88      2.42 o
   3   1   8       13.31        9.52      1.60 o
   4   1   8      113.03      119.59      3.84 o
   5   1   8      115.86      116.72      4.36 o
   6   1   8       47.31       56.42      2.83 o
   7   1   8       25.14       27.20      2.89 o
   8   1   8        3.86        6.45      3.65 o
   9   1   8       17.39       17.59      2.05 o
  10   1   8      135.55      150.92      4.85 o
  11   1   8       64.84       67.80      6.19 o
  12   1   8       43.60       43.95      4.41 o
  13   1   8       19.79       22.49      2.39 o
  14   1   8       16.01       13.93      2.17 o
  15   1   8        8.89        7.60      1.77 o
  16   1   8        0.38        0.25      1.47 o
  17   1   8        2.43        1.53      1.56 o
  18   1   8        1.71        0.01      1.47 o
  19   1   8        1.80        0.53      2.67 o
   0   2   8      112.98      114.37      5.26 o
   1   2   8       25.60       26.02      2.80 o
   2   2   8       22.58       20.30      1.72 o
   3   2   8       67.37       73.79      6.55 o
   4   2   8       19.06       22.75      2.10 o
   5   2   8       34.81       35.16      2.76 o
   6   2   8       67.75       61.18      3.02 o
   7   2   8       14.31       15.21      1.94 o
   8   2   8       12.02       13.18      2.49 o
   9   2   8       58.45       60.38      4.27 o
  10   2   8        3.22       -0.36      1.60 o
  11   2   8        4.27        2.58      1.87 o
  12   2   8        1.08        2.58      1.87 o
  13   2   8        2.65        4.27      2.23 o
  14   2   8       14.49       14.16      2.94 o
  15   2   8        0.21        0.27      1.78 o
  16   2   8        3.47        4.63      2.32 o
  17   2   8        0.16       -0.18      1.87 o
   0   3   8       21.76       24.22      2.67 o
   1   3   8        0.05        0.83      1.51 o
   2   3   8       31.27       35.23      4.45 o
   3   3   8       20.86       21.45      1.86 o
   4   3   8        5.46        4.65      1.22 o
   5   3   8        5.76        7.56      1.23 o
   6   3   8       12.54       12.51      1.42 o
   7   3   8        4.35        4.35      1.74 o
   8   3   8        7.07        5.73      2.00 o
   9   3   8        6.36        4.77      1.47 o
  10   3   8        3.65        4.34      3.16 o
  11   3   8        5.94        1.93      1.74 o
  12   3   8        1.95        1.80      2.27 o
   2   0   9        6.02        5.25      1.78 o
   4   0   9      144.44      142.17      6.24 o
   6   0   9      359.83      365.93     10.96 o
   8   0   9       29.34       36.33      4.01 o
  10   0   9      117.43      119.71      6.32 o
  12   0   9       14.72       10.95      2.85 o
  14   0   9       29.44       31.08      4.27 o
  16   0   9       18.66       14.87      3.29 o
  18   0   9        1.99       -0.89      2.14 o
   1   1   9        5.39        3.56      1.60 o
   2   1   9        8.23        6.18      1.34 o
   3   1   9       27.71       26.27      3.56 o
   4   1   9       51.61       49.61      3.01 o
   5   1   9      120.59      134.13      4.44 o
   6   1   9       10.05        9.17      1.70 o
   7   1   9       69.86       74.97      5.43 o
   8   1   9      118.67      127.49      4.53 o
   9   1   9       16.38       21.06      2.89 o
  10   1   9       24.79       27.62      2.61 o
  11   1   9       26.19       27.42      2.61 o
  12   1   9       32.99       35.89      3.05 o
  13   1   9        2.99        2.35      1.47 o
  14   1   9       10.67       11.13      2.05 o
  15   1   9        4.41        4.59      1.76 o
  16   1   9        1.25        1.01      1.50 o
  17   1   9        0.19       -0.81      1.74 o
  18   1   9        3.14        1.61      2.85 o
   1   2   9       14.93       12.36      2.00 o
   2   2   9       44.33       44.23      3.65 o
   3   2   9       56.69       56.28      4.10 o
   4   2   9       12.22       11.58      2.49 o
   5   2   9        1.70        1.07      1.60 o
   6   2   9        1.99        1.87      1.69 o
   7   2   9       20.62       16.12      2.76 o
   8   2   9        9.36        9.88      2.40 o
   9   2   9       11.57       14.42      2.76 o
  10   2   9        5.35        5.34      2.23 o
  11   2   9        3.54        2.14      1.96 o
  12   2   9       13.31       10.86      2.67 o
  13   2   9       10.57       13.18      2.85 o
  14   2   9        5.32        1.78      2.14 o
  15   2   9        0.02        2.05      2.05 o
   1   3   9       20.08       18.57      3.56 o
   2   3   9        4.35        7.73      1.56 o
   3   3   9        0.88       -0.31      0.96 o
   4   3   9       10.73       11.26      1.60 o
   5   3   9       13.48       12.31      1.67 o
   6   3   9        5.96        6.35      1.35 o
   7   3   9        2.34        1.87      1.13 o
   8   3   9        3.68        1.75      1.40 o
   9   3   9        8.30       10.60      2.40 o
   2   0  10        6.13        3.74      1.96 o
   4   0  10        2.06       -1.60      1.42 o
   6   0  10      302.33      315.75     10.34 o
   8   0  10       24.98       31.17      3.92 o
  10   0  10       46.03       37.22      4.45 o
  12   0  10       12.50       12.29      3.03 o
  14   0  10        2.03        1.42      2.05 o
  16   0  10        2.89        5.16      2.58 o
   0   1  10        2.96        2.85      1.87 o
   1   1  10        1.85        2.06      1.25 o
   2   1  10        3.15        4.20      1.83 o
   3   1  10       23.94       21.44      2.23 o
   4   1  10       85.16       77.79      3.59 o
   5   1  10      118.99      123.81      4.44 o
   6   1  10       37.70       40.02      3.05 o
   7   1  10       42.94       45.71      3.52 o
   8   1  10       23.12       24.02      2.55 o
   9   1  10        0.28        0.63      1.29 o
  10   1  10        2.56        3.44      1.56 o
  11   1  10       16.89       16.48      4.10 o
  12   1  10       16.99       15.10      2.26 o
  13   1  10        5.30        8.03      1.92 o
  14   1  10        0.31        1.65      2.14 o
  15   1  10        5.45        7.82      2.76 o
  16   1  10        0.68        1.09      2.09 o
   0   2  10       14.56       14.69      2.76 o
   1   2  10        4.84        1.83      1.22 o
   2   2  10        1.60        2.10      1.22 o
   3   2  10        3.56        2.94      1.23 o
   4   2  10       22.48       20.21      3.12 o
   5   2  10        9.18        8.64      2.40 o
   6   2  10        4.34        3.03      1.96 o
   7   2  10       15.23       13.89      2.85 o
   8   2  10       17.30       17.27      3.12 o
   9   2  10       24.42       18.25      3.12 o
  10   2  10       25.59       28.49      3.83 o
  11   2  10        5.70        4.45      2.32 o
  12   2  10        3.52        1.34      2.14 o
  13   2  10        2.48        3.83      2.32 o
   0   3  10        4.19        5.25      1.87 o
   1   3  10        3.83        2.69      1.25 o
   2   3  10        1.10        1.93      1.15 o
   3   3  10        7.83        4.89      1.38 o
   4   3  10        0.37       -0.24      1.06 o
   5   3  10        2.17        3.69      1.32 o
   6   3  10        4.92        5.16      1.45 o
   2   0  11        6.47        2.40      2.05 o
   4   0  11       73.08       72.05      5.08 o
   6   0  11      141.50      140.82      7.21 o
   8   0  11       31.38       36.60      4.54 o
  10   0  11        6.29        8.99      2.94 o
  12   0  11       13.14       19.05      3.47 o
  14   0  11        7.32        8.46      2.85 o
   1   1  11        0.51       -0.23      0.87 o
   2   1  11        9.52        7.27      1.60 o
   3   1  11       14.04       15.13      2.07 o
   4   1  11        3.37        1.46      1.35 o
   5   1  11       20.46       19.47      2.36 o
   6   1  11        6.18        9.15      1.89 o
   7   1  11       29.72       31.43      5.70 o
   8   1  11       28.27       31.29      4.41 o
   9   1  11        9.37        9.81      2.10 o
  10   1  11        1.56        0.62      1.44 o
  11   1  11        3.62        2.78      1.71 o
  12   1  11        3.10        1.99      1.91 o
  13   1  11        7.47        9.41      2.14 o
  14   1  11        3.57        0.71      1.60 o
   1   2  11        2.62        2.54      1.87 o
   2   2  11        1.51        0.99      1.51 o
   3   2  11        7.25        3.77      1.41 o
   4   2  11       10.05       10.35      2.85 o
   5   2  11        6.74        5.70      2.32 o
   6   2  11        2.46        3.21      2.14 o
   7   2  11       14.71       13.36      2.94 o
   8   2  11        1.52        2.14      2.05 o
   9   2  11        5.38        4.99      2.23 o
  10   2  11        4.01        6.59      2.67 o
   0   0  12        0.39        0.89      1.78 o
   2   0  12       10.82       13.62      2.94 o
   4   0  12       41.46       40.34      4.72 o
   6   0  12        4.42        5.25      2.49 o
   8   0  12        7.81        7.57      2.76 o
  10   0  12        4.26       10.95      3.03 o
  12   0  12        7.99       11.40      3.12 o
   0   1  12        0.42       -0.12      2.27 o
   1   1  12        2.43        3.00      1.14 o
   2   1  12        2.18        1.91      1.11 o
   3   1  12        2.19       -0.32      1.23 o
   4   1  12        5.54        6.22      1.73 o
   5   1  12       28.95       28.94      2.90 o
   6   1  12        8.92        6.69      2.32 o
   7   1  12       10.97       14.58      2.23 o
   8   1  12        6.69        5.92      1.84 o
   9   1  12        0.14        0.32      1.47 o
  10   1  12       11.39       11.68      2.33 o
  11   1  12        1.09        3.12      1.70 o
   0   2  12        8.41        8.19      2.49 o
   1   2  12        2.26        2.39      1.47 o
   2   2  12       12.11       13.01      2.08 o
   3   2  12        5.20        5.99      1.73 o
   4   2  12        3.37        1.98      1.37 o
   5   2  12        1.59        1.66      1.44 o
   6   2  12       13.20       17.81      3.47 o
   2   0  13        2.11        1.42      2.23 o
   4   0  13       12.86       12.02      3.03 o
   6   0  13        1.85       -2.05      1.69 o
   8   0  13        0.12        0.98      2.32 o
   1   1  13        5.66        3.76      1.17 o
   2   1  13        3.91        3.07      1.50 o
   3   1  13       18.98       23.48      3.10 o
   4   1  13        1.79        3.63      1.67 o
   5   1  13        1.21        2.13      1.58 o
   6   1  13        2.77        4.76      1.76 o
 
